# Supplementary material for: Cortical bone maturation in mice requires SOCS3 suppression of gp130/STAT3 signalling in osteocytes
Source: eLife. 2020 May 27;9:e56666. doi: 10.7554/eLife.56666 (PMC7253175; doi:10.7554/eLife.56666)
Supplement: Figure 3—source data 1. [file elife-56666-fig3-data1.xls]

## Sheet: 597_12w
[ 09/03/18 11:54:03 ] ROI
ROI filename	Z:\KimT\DRS_597_12W\dsr597_12w_rec_Tra\VOI\whole ROI\dsr597_12w_rec_tra_voi__voi_.roi
Mode		Global	Global	Global
Lower grey threshold		25	88	164
Upper grey threshold		255	255	255
File name	Z position	Percent bone area	Percent bone area	Percent bone area
	Pos.Z	B.Ar/T.Ar	B.Ar/T.Ar	B.Ar/T.Ar
	mm	%	%	%
dsr597_12w_rec_tra_voi__voi_1594.bmp	14.4392	61.2021	15.2028	0.08211
dsr597_12w_rec_tra_voi__voi_1593.bmp	14.4301	61.9629	15.5385	0.08503
dsr597_12w_rec_tra_voi__voi_1592.bmp	14.4211	61.7156	15.6456	0.09457
dsr597_12w_rec_tra_voi__voi_1591.bmp	14.412	61.4428	15.6087	0.08366
dsr597_12w_rec_tra_voi__voi_1590.bmp	14.403	61.2461	15.6676	0.06452
dsr597_12w_rec_tra_voi__voi_1589.bmp	14.3939	62.1131	16.0289	0.0542
dsr597_12w_rec_tra_voi__voi_1588.bmp	14.3848	61.1803	15.9385	0.09292
dsr597_12w_rec_tra_voi__voi_1587.bmp	14.3758	61.3658	16.2278	0.11691
dsr597_12w_rec_tra_voi__voi_1586.bmp	14.3667	61.1368	16.5347	0.12181
dsr597_12w_rec_tra_voi__voi_1585.bmp	14.3577	61.2777	16.758	0.12172
dsr597_12w_rec_tra_voi__voi_1584.bmp	14.3486	61.2042	16.8558	0.11496
dsr597_12w_rec_tra_voi__voi_1583.bmp	14.3395	61.35	17.0673	0.12659
dsr597_12w_rec_tra_voi__voi_1582.bmp	14.3305	62.0925	17.3355	0.12529
dsr597_12w_rec_tra_voi__voi_1581.bmp	14.3214	61.7507	17.2779	0.09607
dsr597_12w_rec_tra_voi__voi_1580.bmp	14.3124	58.8588	16.531	0.07168
dsr597_12w_rec_tra_voi__voi_1579.bmp	14.3033	58.5691	16.5526	0.07919
dsr597_12w_rec_tra_voi__voi_1578.bmp	14.2943	57.3687	16.2908	0.05995
dsr597_12w_rec_tra_voi__voi_1577.bmp	14.2852	59.4871	17.0154	0.0459
dsr597_12w_rec_tra_voi__voi_1576.bmp	14.2761	60.2895	17.2925	0.0499
dsr597_12w_rec_tra_voi__voi_1575.bmp	14.2671	60.2269	17.3212	0.05426
dsr597_12w_rec_tra_voi__voi_1574.bmp	14.258	58.0335	16.6778	0.07283
dsr597_12w_rec_tra_voi__voi_1573.bmp	14.249	59.2346	17.1841	0.08871
dsr597_12w_rec_tra_voi__voi_1572.bmp	14.2399	58.197	17.0363	0.1233
dsr597_12w_rec_tra_voi__voi_1571.bmp	14.2309	59.6358	17.6048	0.16522
dsr597_12w_rec_tra_voi__voi_1570.bmp	14.2218	57.6609	17.1641	0.19148
dsr597_12w_rec_tra_voi__voi_1569.bmp	14.2127	57.4699	17.2407	0.22249
dsr597_12w_rec_tra_voi__voi_1568.bmp	14.2037	57.7034	17.2811	0.2781
dsr597_12w_rec_tra_voi__voi_1567.bmp	14.1946	57.0871	17.0176	0.33707
dsr597_12w_rec_tra_voi__voi_1566.bmp	14.1855	56.9471	16.8546	0.4361
dsr597_12w_rec_tra_voi__voi_1565.bmp	14.1765	55.6327	16.4748	0.47984
dsr597_12w_rec_tra_voi__voi_1564.bmp	14.1674	55.3214	16.3686	0.5096
dsr597_12w_rec_tra_voi__voi_1563.bmp	14.1584	56.2349	16.6283	0.51824
dsr597_12w_rec_tra_voi__voi_1562.bmp	14.1493	56.8192	16.7014	0.5574
dsr597_12w_rec_tra_voi__voi_1561.bmp	14.1403	56.2267	16.4362	0.59276
dsr597_12w_rec_tra_voi__voi_1560.bmp	14.1312	58.2283	16.8776	0.60782
dsr597_12w_rec_tra_voi__voi_1559.bmp	14.1221	57.1299	16.3809	0.57958
dsr597_12w_rec_tra_voi__voi_1558.bmp	14.1131	57.9424	16.581	0.59779
dsr597_12w_rec_tra_voi__voi_1557.bmp	14.104	58.744	16.8858	0.60122
dsr597_12w_rec_tra_voi__voi_1556.bmp	14.095	56.4083	16.3406	0.59108
dsr597_12w_rec_tra_voi__voi_1555.bmp	14.0859	56.3397	16.425	0.59778
dsr597_12w_rec_tra_voi__voi_1554.bmp	14.0769	57.942	16.9986	0.56867
dsr597_12w_rec_tra_voi__voi_1553.bmp	14.0678	54.6798	16.2342	0.5586
dsr597_12w_rec_tra_voi__voi_1552.bmp	14.0587	53.8546	16.2169	0.54172
dsr597_12w_rec_tra_voi__voi_1551.bmp	14.0497	53.3669	16.2994	0.50791
dsr597_12w_rec_tra_voi__voi_1550.bmp	14.0406	53.7862	16.6394	0.48531
dsr597_12w_rec_tra_voi__voi_1549.bmp	14.0316	55.8312	17.4434	0.50246
dsr597_12w_rec_tra_voi__voi_1548.bmp	14.0225	55.2537	17.4676	0.50553
dsr597_12w_rec_tra_voi__voi_1547.bmp	14.0134	56.6448	17.975	0.53849
dsr597_12w_rec_tra_voi__voi_1546.bmp	14.0044	56.0572	18.0755	0.56082
dsr597_12w_rec_tra_voi__voi_1545.bmp	13.9953	56.7793	18.493	0.6019
dsr597_12w_rec_tra_voi__voi_1544.bmp	13.9863	55.9094	18.3045	0.59949
dsr597_12w_rec_tra_voi__voi_1543.bmp	13.9772	56.1662	18.3312	0.61023
dsr597_12w_rec_tra_voi__voi_1542.bmp	13.9681	55.6507	17.9743	0.57635
dsr597_12w_rec_tra_voi__voi_1541.bmp	13.9591	56.6093	18.0837	0.54263
dsr597_12w_rec_tra_voi__voi_1540.bmp	13.95	56.1003	17.9755	0.53324
dsr597_12w_rec_tra_voi__voi_1539.bmp	13.941	57.7178	18.6547	0.55139
dsr597_12w_rec_tra_voi__voi_1538.bmp	13.9319	55.6612	18.0471	0.52164
dsr597_12w_rec_tra_voi__voi_1537.bmp	13.9229	55.8698	18.1812	0.53899
dsr597_12w_rec_tra_voi__voi_1536.bmp	13.9138	56.5427	18.5818	0.58673
dsr597_12w_rec_tra_voi__voi_1535.bmp	13.9047	56.463	18.8451	0.56437
dsr597_12w_rec_tra_voi__voi_1534.bmp	13.8957	55.2907	18.6346	0.54242
dsr597_12w_rec_tra_voi__voi_1533.bmp	13.8866	55.9895	18.973	0.48423
dsr597_12w_rec_tra_voi__voi_1532.bmp	13.8776	56.3374	19.0218	0.42404
dsr597_12w_rec_tra_voi__voi_1531.bmp	13.8685	56.318	18.9734	0.46147
dsr597_12w_rec_tra_voi__voi_1530.bmp	13.8595	56.7559	19.0147	0.47142
dsr597_12w_rec_tra_voi__voi_1529.bmp	13.8504	56.2507	18.8463	0.47754
dsr597_12w_rec_tra_voi__voi_1528.bmp	13.8413	56.1775	18.8546	0.47467
dsr597_12w_rec_tra_voi__voi_1527.bmp	13.8323	55.6979	18.7051	0.48092
dsr597_12w_rec_tra_voi__voi_1526.bmp	13.8232	55.9906	18.8865	0.4639
dsr597_12w_rec_tra_voi__voi_1525.bmp	13.8142	56.05	18.8752	0.46138
dsr597_12w_rec_tra_voi__voi_1524.bmp	13.8051	53.1619	17.9442	0.41009
dsr597_12w_rec_tra_voi__voi_1523.bmp	13.796	53.4318	18.0907	0.38457
dsr597_12w_rec_tra_voi__voi_1522.bmp	13.787	53.2966	18.0582	0.38794
dsr597_12w_rec_tra_voi__voi_1521.bmp	13.7779	55.1836	18.6532	0.41716
dsr597_12w_rec_tra_voi__voi_1520.bmp	13.7689	54.7214	18.5714	0.45732
dsr597_12w_rec_tra_voi__voi_1519.bmp	13.7598	52.2336	17.8878	0.46927
dsr597_12w_rec_tra_voi__voi_1518.bmp	13.7508	53.861	18.4366	0.51225
dsr597_12w_rec_tra_voi__voi_1517.bmp	13.7417	53.3449	18.2904	0.54964
dsr597_12w_rec_tra_voi__voi_1516.bmp	13.7326	52.1536	17.8347	0.60084
dsr597_12w_rec_tra_voi__voi_1515.bmp	13.7236	51.3956	17.6388	0.65031
dsr597_12w_rec_tra_voi__voi_1514.bmp	13.7145	54.2836	18.6746	0.746
dsr597_12w_rec_tra_voi__voi_1513.bmp	13.7055	53.3	18.4558	0.78097
dsr597_12w_rec_tra_voi__voi_1512.bmp	13.6964	54.1912	18.8158	0.82115
dsr597_12w_rec_tra_voi__voi_1511.bmp	13.6873	54.0267	18.6524	0.88598
dsr597_12w_rec_tra_voi__voi_1510.bmp	13.6783	54.3757	18.7633	0.88508
dsr597_12w_rec_tra_voi__voi_1509.bmp	13.6692	55.2762	19.1259	0.92123
dsr597_12w_rec_tra_voi__voi_1508.bmp	13.6602	53.4298	18.5095	0.92877
dsr597_12w_rec_tra_voi__voi_1507.bmp	13.6511	54.4261	18.836	0.96846
dsr597_12w_rec_tra_voi__voi_1506.bmp	13.642	55.6715	19.1296	0.98117
dsr597_12w_rec_tra_voi__voi_1505.bmp	13.633	53.2211	18.2945	0.91737
dsr597_12w_rec_tra_voi__voi_1504.bmp	13.6239	53.5911	18.427	0.90515
dsr597_12w_rec_tra_voi__voi_1503.bmp	13.6149	55.0693	18.9024	0.90155
dsr597_12w_rec_tra_voi__voi_1502.bmp	13.6058	55.1987	18.9216	0.8959
dsr597_12w_rec_tra_voi__voi_1501.bmp	13.5968	53.0284	18.2568	0.84987
dsr597_12w_rec_tra_voi__voi_1500.bmp	13.5877	53.6944	18.5869	0.82903
dsr597_12w_rec_tra_voi__voi_1499.bmp	13.5786	53.206	18.5238	0.78288
dsr597_12w_rec_tra_voi__voi_1498.bmp	13.5696	54.7217	19.2278	0.82243
dsr597_12w_rec_tra_voi__voi_1497.bmp	13.5605	53.4659	18.8707	0.81826
dsr597_12w_rec_tra_voi__voi_1496.bmp	13.5515	54.8602	19.2548	0.86073
dsr597_12w_rec_tra_voi__voi_1495.bmp	13.5424	54.8941	19.0295	0.89456
dsr597_12w_rec_tra_voi__voi_1494.bmp	13.5333	54.643	18.8115	0.91052
dsr597_12w_rec_tra_voi__voi_1493.bmp	13.5243	54.8075	18.6886	0.87529
dsr597_12w_rec_tra_voi__voi_1492.bmp	13.5152	54.6893	18.5288	0.90556
dsr597_12w_rec_tra_voi__voi_1491.bmp	13.5062	54.0981	18.4425	0.92767
dsr597_12w_rec_tra_voi__voi_1490.bmp	13.4971	52.4069	17.9263	0.93813
dsr597_12w_rec_tra_voi__voi_1489.bmp	13.488	52.6142	17.9388	0.97527
dsr597_12w_rec_tra_voi__voi_1488.bmp	13.479	52.5134	17.9203	0.97866
dsr597_12w_rec_tra_voi__voi_1487.bmp	13.4699	52.6672	18.0378	1.00881
dsr597_12w_rec_tra_voi__voi_1486.bmp	13.4609	54.0922	18.5713	1.0268
dsr597_12w_rec_tra_voi__voi_1485.bmp	13.4518	55.3274	18.9378	1.01065
dsr597_12w_rec_tra_voi__voi_1484.bmp	13.4428	54.1985	18.3712	0.96151
dsr597_12w_rec_tra_voi__voi_1483.bmp	13.4337	53.9664	18.1983	0.98873
dsr597_12w_rec_tra_voi__voi_1482.bmp	13.4246	53.9321	18.2328	1.09393
dsr597_12w_rec_tra_voi__voi_1481.bmp	13.4156	52.3846	17.7658	1.14613
dsr597_12w_rec_tra_voi__voi_1480.bmp	13.4065	54.114	18.2728	1.30396
dsr597_12w_rec_tra_voi__voi_1479.bmp	13.3975	51.5698	17.3787	1.36115
dsr597_12w_rec_tra_voi__voi_1478.bmp	13.3884	50.1749	16.8903	1.40349
dsr597_12w_rec_tra_voi__voi_1477.bmp	13.3794	53.1462	17.8668	1.5577
dsr597_12w_rec_tra_voi__voi_1476.bmp	13.3703	51.122	17.1744	1.57729
dsr597_12w_rec_tra_voi__voi_1475.bmp	13.3612	52.1432	17.4153	1.66374
dsr597_12w_rec_tra_voi__voi_1474.bmp	13.3522	52.4277	17.4633	1.71511
dsr597_12w_rec_tra_voi__voi_1473.bmp	13.3431	53.0682	17.797	1.76601
dsr597_12w_rec_tra_voi__voi_1472.bmp	13.3341	52.1263	17.5072	1.73953
dsr597_12w_rec_tra_voi__voi_1471.bmp	13.325	51.6239	17.3316	1.68516
dsr597_12w_rec_tra_voi__voi_1470.bmp	13.3159	52.1787	17.4278	1.63584
dsr597_12w_rec_tra_voi__voi_1469.bmp	13.3069	51.9996	17.4907	1.65051
dsr597_12w_rec_tra_voi__voi_1468.bmp	13.2978	53.2861	17.9665	1.76298
dsr597_12w_rec_tra_voi__voi_1467.bmp	13.2888	52.0544	17.6788	1.79041
dsr597_12w_rec_tra_voi__voi_1466.bmp	13.2797	51.2023	17.5467	1.77988
dsr597_12w_rec_tra_voi__voi_1465.bmp	13.2706	52.1507	17.9155	1.81366
dsr597_12w_rec_tra_voi__voi_1464.bmp	13.2616	52.4249	18.056	1.88156
dsr597_12w_rec_tra_voi__voi_1463.bmp	13.2525	51.882	17.8781	1.89701
dsr597_12w_rec_tra_voi__voi_1462.bmp	13.2435	53.307	18.3247	1.90431
dsr597_12w_rec_tra_voi__voi_1461.bmp	13.2344	53.1004	18.2765	1.85703
dsr597_12w_rec_tra_voi__voi_1460.bmp	13.2254	50.3773	17.3605	1.67878
dsr597_12w_rec_tra_voi__voi_1459.bmp	13.2163	51.1756	17.6229	1.67827
dsr597_12w_rec_tra_voi__voi_1458.bmp	13.2072	49.8372	17.1435	1.69558
dsr597_12w_rec_tra_voi__voi_1457.bmp	13.1982	50.4383	17.251	1.76388
dsr597_12w_rec_tra_voi__voi_1456.bmp	13.1891	50.3445	17.1165	1.77391
dsr597_12w_rec_tra_voi__voi_1455.bmp	13.1801	51.5756	17.6041	1.81452
dsr597_12w_rec_tra_voi__voi_1454.bmp	13.171	49.5364	17.0455	1.77346
dsr597_12w_rec_tra_voi__voi_1453.bmp	13.1619	51.0845	17.6119	1.86598
dsr597_12w_rec_tra_voi__voi_1452.bmp	13.1529	51.7195	17.7117	1.983
dsr597_12w_rec_tra_voi__voi_1451.bmp	13.1438	52.0928	17.7095	2.01021
dsr597_12w_rec_tra_voi__voi_1450.bmp	13.1348	51.4694	17.3445	2.0012
dsr597_12w_rec_tra_voi__voi_1449.bmp	13.1257	51.7168	17.527	1.99134
dsr597_12w_rec_tra_voi__voi_1448.bmp	13.1166	51.2701	17.4668	1.99963
dsr597_12w_rec_tra_voi__voi_1447.bmp	13.1076	50.9691	17.3659	2.03321
dsr597_12w_rec_tra_voi__voi_1446.bmp	13.0985	50.1426	17.0736	2.02755
dsr597_12w_rec_tra_voi__voi_1445.bmp	13.0895	48.4062	16.3406	2.00148
dsr597_12w_rec_tra_voi__voi_1444.bmp	13.0804	48.4389	16.2861	2.03192
dsr597_12w_rec_tra_voi__voi_1443.bmp	13.0714	50.6877	16.9989	2.14631
dsr597_12w_rec_tra_voi__voi_1442.bmp	13.0623	50.9109	16.943	2.17151
dsr597_12w_rec_tra_voi__voi_1441.bmp	13.0533	51.3239	16.9544	2.19665
dsr597_12w_rec_tra_voi__voi_1440.bmp	13.0442	51.9396	16.9318	2.19613
dsr597_12w_rec_tra_voi__voi_1439.bmp	13.0351	51.1402	16.511	2.17083
dsr597_12w_rec_tra_voi__voi_1438.bmp	13.0261	51.5772	16.5052	2.19841
dsr597_12w_rec_tra_voi__voi_1437.bmp	13.017	51.8477	16.5484	2.27843
dsr597_12w_rec_tra_voi__voi_1436.bmp	13.0079	50.9166	16.2538	2.2813
dsr597_12w_rec_tra_voi__voi_1435.bmp	12.9989	50.1745	15.9791	2.30858
dsr597_12w_rec_tra_voi__voi_1434.bmp	12.9898	50.5438	16.0633	2.28044
dsr597_12w_rec_tra_voi__voi_1433.bmp	12.9808	51.0627	16.1717	2.23986
dsr597_12w_rec_tra_voi__voi_1432.bmp	12.9717	51.4475	16.3007	2.2937
dsr597_12w_rec_tra_voi__voi_1431.bmp	12.9627	51.297	16.246	2.31123
dsr597_12w_rec_tra_voi__voi_1430.bmp	12.9536	51.0638	16.2126	2.29882
dsr597_12w_rec_tra_voi__voi_1429.bmp	12.9445	50.7168	16.0562	2.29605
dsr597_12w_rec_tra_voi__voi_1428.bmp	12.9355	50.6336	16.0588	2.31313
dsr597_12w_rec_tra_voi__voi_1427.bmp	12.9264	50.7779	16.1422	2.30399
dsr597_12w_rec_tra_voi__voi_1426.bmp	12.9174	50.6981	16.0705	2.23821
dsr597_12w_rec_tra_voi__voi_1425.bmp	12.9083	49.4658	15.6441	2.18905
dsr597_12w_rec_tra_voi__voi_1424.bmp	12.8993	50.1514	15.7592	2.19351
dsr597_12w_rec_tra_voi__voi_1423.bmp	12.8902	50.8975	15.8791	2.11102
dsr597_12w_rec_tra_voi__voi_1422.bmp	12.8811	49.7118	15.4472	2.04017
dsr597_12w_rec_tra_voi__voi_1421.bmp	12.8721	46.6591	14.5243	1.95337
dsr597_12w_rec_tra_voi__voi_1420.bmp	12.863	46.6408	14.5934	2.01046
dsr597_12w_rec_tra_voi__voi_1419.bmp	12.854	49.5211	15.4149	2.16948
dsr597_12w_rec_tra_voi__voi_1418.bmp	12.8449	50.3117	15.6498	2.15866
dsr597_12w_rec_tra_voi__voi_1417.bmp	12.8358	47.5782	14.7591	1.96687
dsr597_12w_rec_tra_voi__voi_1416.bmp	12.8268	50.7195	15.5875	2.0617
dsr597_12w_rec_tra_voi__voi_1415.bmp	12.8177	47.7201	14.6209	1.94285
dsr597_12w_rec_tra_voi__voi_1414.bmp	12.8087	46.7322	14.3447	1.97445
dsr597_12w_rec_tra_voi__voi_1413.bmp	12.7996	46.0413	14.1691	2.02445
dsr597_12w_rec_tra_voi__voi_1412.bmp	12.7905	48.7743	15.1329	2.2005
dsr597_12w_rec_tra_voi__voi_1411.bmp	12.7815	48.8384	15.1891	2.18797
dsr597_12w_rec_tra_voi__voi_1410.bmp	12.7724	46.8557	14.5862	2.03619
dsr597_12w_rec_tra_voi__voi_1409.bmp	12.7634	46.5242	14.5524	2.00265
dsr597_12w_rec_tra_voi__voi_1408.bmp	12.7543	48.6384	15.2328	2.07619
dsr597_12w_rec_tra_voi__voi_1407.bmp	12.7453	48.4599	15.1188	2.10523
dsr597_12w_rec_tra_voi__voi_1406.bmp	12.7362	47.9736	14.9626	2.11531
dsr597_12w_rec_tra_voi__voi_1405.bmp	12.7271	48.0145	14.8498	2.15022
dsr597_12w_rec_tra_voi__voi_1404.bmp	12.7181	48.9055	14.9679	2.20065
dsr597_12w_rec_tra_voi__voi_1403.bmp	12.709	48.6155	14.7995	2.16371
dsr597_12w_rec_tra_voi__voi_1402.bmp	12.7	48.6778	14.7015	2.15979
dsr597_12w_rec_tra_voi__voi_1401.bmp	12.6909	49.3076	14.9002	2.20815
dsr597_12w_rec_tra_voi__voi_1400.bmp	12.6819	49.3903	14.8873	2.2735
dsr597_12w_rec_tra_voi__voi_1399.bmp	12.6728	48.3745	14.5699	2.20474
dsr597_12w_rec_tra_voi__voi_1398.bmp	12.6637	47.5047	14.3926	2.21155
dsr597_12w_rec_tra_voi__voi_1397.bmp	12.6547	46.9787	14.2435	2.24191
dsr597_12w_rec_tra_voi__voi_1396.bmp	12.6456	45.69	13.8233	2.25384
dsr597_12w_rec_tra_voi__voi_1395.bmp	12.6366	44.9451	13.6446	2.29169
dsr597_12w_rec_tra_voi__voi_1394.bmp	12.6275	44.4796	13.4501	2.26373
dsr597_12w_rec_tra_voi__voi_1393.bmp	12.6184	44.3072	13.3	2.22035
dsr597_12w_rec_tra_voi__voi_1392.bmp	12.6094	44.5999	13.3315	2.23763
dsr597_12w_rec_tra_voi__voi_1391.bmp	12.6003	46.6318	13.9252	2.34156
dsr597_12w_rec_tra_voi__voi_1390.bmp	12.5913	46.018	13.7254	2.35501
dsr597_12w_rec_tra_voi__voi_1389.bmp	12.5822	47.309	14.1621	2.50657
dsr597_12w_rec_tra_voi__voi_1388.bmp	12.5732	48.0799	14.4116	2.58259
dsr597_12w_rec_tra_voi__voi_1387.bmp	12.5641	47.7602	14.2421	2.58372
dsr597_12w_rec_tra_voi__voi_1386.bmp	12.555	47.9211	14.2382	2.57827
dsr597_12w_rec_tra_voi__voi_1385.bmp	12.546	47.1982	13.9796	2.51972
dsr597_12w_rec_tra_voi__voi_1384.bmp	12.5369	44.897	13.2294	2.41447
dsr597_12w_rec_tra_voi__voi_1383.bmp	12.5279	44.2936	13.0205	2.39985
dsr597_12w_rec_tra_voi__voi_1382.bmp	12.5188	44.0928	12.9566	2.40677
dsr597_12w_rec_tra_voi__voi_1381.bmp	12.5097	47.3565	13.9062	2.60216
dsr597_12w_rec_tra_voi__voi_1380.bmp	12.5007	48.4103	14.1612	2.6833
dsr597_12w_rec_tra_voi__voi_1379.bmp	12.4916	43.932	12.8514	2.40695
dsr597_12w_rec_tra_voi__voi_1378.bmp	12.4826	44.3903	12.9165	2.39152
dsr597_12w_rec_tra_voi__voi_1377.bmp	12.4735	46.215	13.3936	2.46176
dsr597_12w_rec_tra_voi__voi_1376.bmp	12.4644	45.7199	13.196	2.505
dsr597_12w_rec_tra_voi__voi_1375.bmp	12.4554	44.7658	12.897	2.51142
dsr597_12w_rec_tra_voi__voi_1374.bmp	12.4463	46.2176	13.2277	2.60922
dsr597_12w_rec_tra_voi__voi_1373.bmp	12.4373	44.8163	12.7867	2.55173
dsr597_12w_rec_tra_voi__voi_1372.bmp	12.4282	46.7982	13.284	2.58616
dsr597_12w_rec_tra_voi__voi_1371.bmp	12.4192	44.2759	12.5054	2.45189
dsr597_12w_rec_tra_voi__voi_1370.bmp	12.4101	46.4103	13.0907	2.60017
dsr597_12w_rec_tra_voi__voi_1369.bmp	12.401	43.87	12.4307	2.50873
dsr597_12w_rec_tra_voi__voi_1368.bmp	12.392	44.2037	12.4826	2.55482
dsr597_12w_rec_tra_voi__voi_1367.bmp	12.3829	45.7222	12.8255	2.58381
dsr597_12w_rec_tra_voi__voi_1366.bmp	12.3739	46.778	12.9828	2.60077
dsr597_12w_rec_tra_voi__voi_1365.bmp	12.3648	43.7677	12.1329	2.45533
dsr597_12w_rec_tra_voi__voi_1364.bmp	12.3557	44.2717	12.19	2.47475
dsr597_12w_rec_tra_voi__voi_1363.bmp	12.3467	44.1132	12.089	2.45354
dsr597_12w_rec_tra_voi__voi_1362.bmp	12.3376	44.1018	11.9666	2.41556

## Sheet: 597_15w
[ 09/03/18 11:57:50 ] ROI
ROI filename	Z:\KimT\DSR_597_15W\DSR_597_15W_Rec\DSR_597_15W_rec_Tra\VOI\whole ROI\dsr_597_15w_rec_tra_voi__voi_.roi
Mode		Global	Global	Global
Lower grey threshold		25	88	164
Upper grey threshold		255	255	255
File name	Z position	Percent bone area	Percent bone area	Percent bone area
	Pos.Z	B.Ar/T.Ar	B.Ar/T.Ar	B.Ar/T.Ar
	mm	%	%	%
dsr_597_15w_rec_tra_voi__voi_1924.bmp	17.4285	61.8031	23.0037	2.13247
dsr_597_15w_rec_tra_voi__voi_1923.bmp	17.4194	61.7259	23.1509	2.11849
dsr_597_15w_rec_tra_voi__voi_1922.bmp	17.4104	61.323	23.2825	2.14816
dsr_597_15w_rec_tra_voi__voi_1921.bmp	17.4013	61.2531	23.2956	2.189
dsr_597_15w_rec_tra_voi__voi_1920.bmp	17.3923	61.2471	23.3777	2.16213
dsr_597_15w_rec_tra_voi__voi_1919.bmp	17.3832	61.4627	23.3412	2.13077
dsr_597_15w_rec_tra_voi__voi_1918.bmp	17.3741	61.705	23.3466	2.18469
dsr_597_15w_rec_tra_voi__voi_1917.bmp	17.3651	62.083	23.3854	2.19811
dsr_597_15w_rec_tra_voi__voi_1916.bmp	17.356	62.7234	23.5233	2.1563
dsr_597_15w_rec_tra_voi__voi_1915.bmp	17.347	63.0404	23.619	2.11982
dsr_597_15w_rec_tra_voi__voi_1914.bmp	17.3379	63.5291	23.6701	2.1528
dsr_597_15w_rec_tra_voi__voi_1913.bmp	17.3288	63.3985	23.4488	2.29298
dsr_597_15w_rec_tra_voi__voi_1912.bmp	17.3198	63.0274	23.1817	2.46895
dsr_597_15w_rec_tra_voi__voi_1911.bmp	17.3107	62.5969	23.0779	2.60987
dsr_597_15w_rec_tra_voi__voi_1910.bmp	17.3017	62.8488	22.9625	2.63717
dsr_597_15w_rec_tra_voi__voi_1909.bmp	17.2926	62.8497	22.7843	2.47746
dsr_597_15w_rec_tra_voi__voi_1908.bmp	17.2836	62.6399	22.5632	2.41252
dsr_597_15w_rec_tra_voi__voi_1907.bmp	17.2745	62.9289	22.4046	2.43451
dsr_597_15w_rec_tra_voi__voi_1906.bmp	17.2654	63.2124	22.2552	2.40133
dsr_597_15w_rec_tra_voi__voi_1905.bmp	17.2564	63.0146	21.9429	2.34989
dsr_597_15w_rec_tra_voi__voi_1904.bmp	17.2473	62.9165	21.7375	2.41542
dsr_597_15w_rec_tra_voi__voi_1903.bmp	17.2383	62.8009	21.5742	2.43509
dsr_597_15w_rec_tra_voi__voi_1902.bmp	17.2292	62.7213	21.4437	2.36011
dsr_597_15w_rec_tra_voi__voi_1901.bmp	17.2201	62.7627	21.4193	2.23016
dsr_597_15w_rec_tra_voi__voi_1900.bmp	17.2111	62.9485	21.4504	2.16889
dsr_597_15w_rec_tra_voi__voi_1899.bmp	17.202	63.1963	21.4522	2.24182
dsr_597_15w_rec_tra_voi__voi_1898.bmp	17.193	63.2474	21.5418	2.39607
dsr_597_15w_rec_tra_voi__voi_1897.bmp	17.1839	63.0635	21.5957	2.52906
dsr_597_15w_rec_tra_voi__voi_1896.bmp	17.1748	62.6308	21.6842	2.56197
dsr_597_15w_rec_tra_voi__voi_1895.bmp	17.1658	62.546	21.7492	2.5284
dsr_597_15w_rec_tra_voi__voi_1894.bmp	17.1567	62.7507	21.819	2.48991
dsr_597_15w_rec_tra_voi__voi_1893.bmp	17.1477	62.9392	21.8514	2.45799
dsr_597_15w_rec_tra_voi__voi_1892.bmp	17.1386	63.1229	21.9546	2.43201
dsr_597_15w_rec_tra_voi__voi_1891.bmp	17.1295	63.0152	22.0464	2.39581
dsr_597_15w_rec_tra_voi__voi_1890.bmp	17.1205	62.8787	22.258	2.37926
dsr_597_15w_rec_tra_voi__voi_1889.bmp	17.1114	63.0117	22.4252	2.43304
dsr_597_15w_rec_tra_voi__voi_1888.bmp	17.1024	63.174	22.4735	2.39218
dsr_597_15w_rec_tra_voi__voi_1887.bmp	17.0933	62.94	22.5542	2.35992
dsr_597_15w_rec_tra_voi__voi_1886.bmp	17.0843	62.5006	22.5826	2.36119
dsr_597_15w_rec_tra_voi__voi_1885.bmp	17.0752	61.9806	22.5259	2.37104
dsr_597_15w_rec_tra_voi__voi_1884.bmp	17.0661	62.0818	22.5357	2.43212
dsr_597_15w_rec_tra_voi__voi_1883.bmp	17.0571	62.3181	22.4809	2.51254
dsr_597_15w_rec_tra_voi__voi_1882.bmp	17.048	62.1482	22.3714	2.60968
dsr_597_15w_rec_tra_voi__voi_1881.bmp	17.039	62.3044	22.1604	2.70875
dsr_597_15w_rec_tra_voi__voi_1880.bmp	17.0299	61.7612	21.9056	2.74392
dsr_597_15w_rec_tra_voi__voi_1879.bmp	17.0208	61.157	21.6947	2.78846
dsr_597_15w_rec_tra_voi__voi_1878.bmp	17.0118	61.0428	21.7041	2.78427
dsr_597_15w_rec_tra_voi__voi_1877.bmp	17.0027	60.9735	21.6594	2.73983
dsr_597_15w_rec_tra_voi__voi_1876.bmp	16.9937	60.8791	21.6699	2.73026
dsr_597_15w_rec_tra_voi__voi_1875.bmp	16.9846	60.9267	21.4946	2.74757
dsr_597_15w_rec_tra_voi__voi_1874.bmp	16.9756	61.033	21.3261	2.70649
dsr_597_15w_rec_tra_voi__voi_1873.bmp	16.9665	61.0266	21.162	2.77249
dsr_597_15w_rec_tra_voi__voi_1872.bmp	16.9574	61.1313	20.9787	2.91105
dsr_597_15w_rec_tra_voi__voi_1871.bmp	16.9484	61.4777	20.8406	3.02371
dsr_597_15w_rec_tra_voi__voi_1870.bmp	16.9393	61.877	20.7301	3.15108
dsr_597_15w_rec_tra_voi__voi_1869.bmp	16.9303	62.2311	20.7003	3.33767
dsr_597_15w_rec_tra_voi__voi_1868.bmp	16.9212	61.9404	20.5599	3.36612
dsr_597_15w_rec_tra_voi__voi_1867.bmp	16.9122	61.4818	20.4017	3.41645
dsr_597_15w_rec_tra_voi__voi_1866.bmp	16.9031	61.519	20.396	3.46717
dsr_597_15w_rec_tra_voi__voi_1865.bmp	16.894	61.8332	20.4823	3.58246
dsr_597_15w_rec_tra_voi__voi_1864.bmp	16.885	61.813	20.4075	3.73518
dsr_597_15w_rec_tra_voi__voi_1863.bmp	16.8759	61.986	20.4499	3.81146
dsr_597_15w_rec_tra_voi__voi_1862.bmp	16.8669	62.2749	20.618	3.86482
dsr_597_15w_rec_tra_voi__voi_1861.bmp	16.8578	62.1243	20.675	4.00759
dsr_597_15w_rec_tra_voi__voi_1860.bmp	16.8487	61.6183	20.7236	4.04276
dsr_597_15w_rec_tra_voi__voi_1859.bmp	16.8397	61.155	20.7612	4.06016
dsr_597_15w_rec_tra_voi__voi_1858.bmp	16.8306	61.3558	20.8025	4.12964
dsr_597_15w_rec_tra_voi__voi_1857.bmp	16.8216	61.918	20.8664	4.17734
dsr_597_15w_rec_tra_voi__voi_1856.bmp	16.8125	62.251	20.8211	4.1847
dsr_597_15w_rec_tra_voi__voi_1855.bmp	16.8035	62.1864	20.7698	4.14041
dsr_597_15w_rec_tra_voi__voi_1854.bmp	16.7944	61.6036	20.7493	4.17921
dsr_597_15w_rec_tra_voi__voi_1853.bmp	16.7853	60.8191	20.8959	4.22126
dsr_597_15w_rec_tra_voi__voi_1852.bmp	16.7763	60.6922	21.0961	4.34893
dsr_597_15w_rec_tra_voi__voi_1851.bmp	16.7672	60.884	21.3033	4.4921
dsr_597_15w_rec_tra_voi__voi_1850.bmp	16.7582	60.5567	21.1698	4.48129
dsr_597_15w_rec_tra_voi__voi_1849.bmp	16.7491	60.6492	21.3269	4.47863
dsr_597_15w_rec_tra_voi__voi_1848.bmp	16.74	60.9654	21.3932	4.47473
dsr_597_15w_rec_tra_voi__voi_1847.bmp	16.731	61.1171	21.4013	4.47249
dsr_597_15w_rec_tra_voi__voi_1846.bmp	16.7219	60.9121	21.4599	4.5352
dsr_597_15w_rec_tra_voi__voi_1845.bmp	16.7129	60.3145	21.4406	4.63628
dsr_597_15w_rec_tra_voi__voi_1844.bmp	16.7038	60.0031	21.3948	4.77186
dsr_597_15w_rec_tra_voi__voi_1843.bmp	16.6947	59.9205	21.4284	4.80098
dsr_597_15w_rec_tra_voi__voi_1842.bmp	16.6857	60.0292	21.4487	4.79491
dsr_597_15w_rec_tra_voi__voi_1841.bmp	16.6766	59.4905	21.4303	4.78922
dsr_597_15w_rec_tra_voi__voi_1840.bmp	16.6676	59.2604	21.4235	4.73212
dsr_597_15w_rec_tra_voi__voi_1839.bmp	16.6585	59.2132	21.4161	4.70705
dsr_597_15w_rec_tra_voi__voi_1838.bmp	16.6495	59.5022	21.3337	4.71314
dsr_597_15w_rec_tra_voi__voi_1837.bmp	16.6404	59.5785	21.1689	4.6354
dsr_597_15w_rec_tra_voi__voi_1836.bmp	16.6313	59.3577	21.0519	4.61045
dsr_597_15w_rec_tra_voi__voi_1835.bmp	16.6223	59.7781	21.1413	4.50807
dsr_597_15w_rec_tra_voi__voi_1834.bmp	16.6132	59.9888	21.1898	4.43084
dsr_597_15w_rec_tra_voi__voi_1833.bmp	16.6042	59.7915	21.24	4.39138
dsr_597_15w_rec_tra_voi__voi_1832.bmp	16.5951	59.6355	21.2855	4.45139
dsr_597_15w_rec_tra_voi__voi_1831.bmp	16.5861	59.6637	21.3231	4.53915
dsr_597_15w_rec_tra_voi__voi_1830.bmp	16.577	59.5112	21.2591	4.61629
dsr_597_15w_rec_tra_voi__voi_1829.bmp	16.5679	59.9395	21.2996	4.76802
dsr_597_15w_rec_tra_voi__voi_1828.bmp	16.5589	60.0077	21.3172	5.03561
dsr_597_15w_rec_tra_voi__voi_1827.bmp	16.5498	60.2016	21.2797	5.35597
dsr_597_15w_rec_tra_voi__voi_1826.bmp	16.5407	60.4307	21.2771	5.64131
dsr_597_15w_rec_tra_voi__voi_1825.bmp	16.5317	60.0151	21.2202	5.93016
dsr_597_15w_rec_tra_voi__voi_1824.bmp	16.5226	59.9778	21.2707	6.04945
dsr_597_15w_rec_tra_voi__voi_1823.bmp	16.5136	59.5522	21.2324	6.02286
dsr_597_15w_rec_tra_voi__voi_1822.bmp	16.5045	59.2166	21.2156	6.1416
dsr_597_15w_rec_tra_voi__voi_1821.bmp	16.4955	59.2359	21.2295	6.15516
dsr_597_15w_rec_tra_voi__voi_1820.bmp	16.4864	59.3781	21.2937	6.11926
dsr_597_15w_rec_tra_voi__voi_1819.bmp	16.4773	59.6158	21.3065	6.13239
dsr_597_15w_rec_tra_voi__voi_1818.bmp	16.4683	60.0668	21.3822	6.17534
dsr_597_15w_rec_tra_voi__voi_1817.bmp	16.4592	59.9954	21.4721	6.20468
dsr_597_15w_rec_tra_voi__voi_1816.bmp	16.4502	60.0655	21.6094	6.15783
dsr_597_15w_rec_tra_voi__voi_1815.bmp	16.4411	60.26	21.611	6.1645
dsr_597_15w_rec_tra_voi__voi_1814.bmp	16.4321	60.649	21.6325	6.40049
dsr_597_15w_rec_tra_voi__voi_1813.bmp	16.423	60.6145	21.6264	6.5567
dsr_597_15w_rec_tra_voi__voi_1812.bmp	16.4139	60.4255	21.7176	6.60285
dsr_597_15w_rec_tra_voi__voi_1811.bmp	16.4049	60.2669	21.8006	6.64719
dsr_597_15w_rec_tra_voi__voi_1810.bmp	16.3958	60.1949	21.8692	6.63832
dsr_597_15w_rec_tra_voi__voi_1809.bmp	16.3868	59.9121	21.9716	6.55384
dsr_597_15w_rec_tra_voi__voi_1808.bmp	16.3777	59.8001	21.9936	6.50314
dsr_597_15w_rec_tra_voi__voi_1807.bmp	16.3686	59.6964	22.057	6.55324
dsr_597_15w_rec_tra_voi__voi_1806.bmp	16.3596	59.5964	22.0629	6.70121
dsr_597_15w_rec_tra_voi__voi_1805.bmp	16.3505	59.8736	22.0792	6.87414
dsr_597_15w_rec_tra_voi__voi_1804.bmp	16.3415	59.8542	22.1144	7.14866
dsr_597_15w_rec_tra_voi__voi_1803.bmp	16.3324	59.7313	22.1532	7.25306
dsr_597_15w_rec_tra_voi__voi_1802.bmp	16.3234	59.6044	22.1667	7.33125
dsr_597_15w_rec_tra_voi__voi_1801.bmp	16.3143	59.2586	22.1013	7.37111
dsr_597_15w_rec_tra_voi__voi_1800.bmp	16.3052	59.2339	22.0498	7.37874
dsr_597_15w_rec_tra_voi__voi_1799.bmp	16.2962	59.6882	21.9416	7.3137
dsr_597_15w_rec_tra_voi__voi_1798.bmp	16.2871	59.2809	21.8029	7.42335
dsr_597_15w_rec_tra_voi__voi_1797.bmp	16.2781	58.6659	21.6353	7.54546
dsr_597_15w_rec_tra_voi__voi_1796.bmp	16.269	58.2882	21.5658	7.69777
dsr_597_15w_rec_tra_voi__voi_1795.bmp	16.2599	58.1786	21.495	7.77069
dsr_597_15w_rec_tra_voi__voi_1794.bmp	16.2509	58.271	21.4153	7.86748
dsr_597_15w_rec_tra_voi__voi_1793.bmp	16.2418	58.1725	21.3704	8.062
dsr_597_15w_rec_tra_voi__voi_1792.bmp	16.2328	58.1721	21.2853	8.22145
dsr_597_15w_rec_tra_voi__voi_1791.bmp	16.2237	57.8699	21.1542	8.36348
dsr_597_15w_rec_tra_voi__voi_1790.bmp	16.2146	57.5794	21.0264	8.36003
dsr_597_15w_rec_tra_voi__voi_1789.bmp	16.2056	57.7579	20.9168	8.31616
dsr_597_15w_rec_tra_voi__voi_1788.bmp	16.1965	57.6988	20.8361	8.39499
dsr_597_15w_rec_tra_voi__voi_1787.bmp	16.1875	58.0202	20.7872	8.55884
dsr_597_15w_rec_tra_voi__voi_1786.bmp	16.1784	58.1665	20.7445	8.67405
dsr_597_15w_rec_tra_voi__voi_1785.bmp	16.1694	58.4951	20.7199	8.66341
dsr_597_15w_rec_tra_voi__voi_1784.bmp	16.1603	58.4051	20.7299	8.60346
dsr_597_15w_rec_tra_voi__voi_1783.bmp	16.1512	58.2105	20.7163	8.56492
dsr_597_15w_rec_tra_voi__voi_1782.bmp	16.1422	58.2741	20.6727	8.54121
dsr_597_15w_rec_tra_voi__voi_1781.bmp	16.1331	58.4006	20.6279	8.51587
dsr_597_15w_rec_tra_voi__voi_1780.bmp	16.1241	58.5734	20.6447	8.58257
dsr_597_15w_rec_tra_voi__voi_1779.bmp	16.115	58.8257	20.6464	8.62393
dsr_597_15w_rec_tra_voi__voi_1778.bmp	16.1059	58.6211	20.5878	8.5887
dsr_597_15w_rec_tra_voi__voi_1777.bmp	16.0969	58.5854	20.6018	8.60649
dsr_597_15w_rec_tra_voi__voi_1776.bmp	16.0878	58.6974	20.5913	8.63002
dsr_597_15w_rec_tra_voi__voi_1775.bmp	16.0788	59.0457	20.5532	8.66246
dsr_597_15w_rec_tra_voi__voi_1774.bmp	16.0697	59.5257	20.461	8.7058
dsr_597_15w_rec_tra_voi__voi_1773.bmp	16.0607	59.7174	20.407	8.76717
dsr_597_15w_rec_tra_voi__voi_1772.bmp	16.0516	59.4222	20.2294	8.78322
dsr_597_15w_rec_tra_voi__voi_1771.bmp	16.0425	58.9663	20.0735	8.82522
dsr_597_15w_rec_tra_voi__voi_1770.bmp	16.0335	58.9898	19.9379	8.83212
dsr_597_15w_rec_tra_voi__voi_1769.bmp	16.0244	58.7954	19.8173	8.81415
dsr_597_15w_rec_tra_voi__voi_1768.bmp	16.0154	58.7541	19.6614	8.77548
dsr_597_15w_rec_tra_voi__voi_1767.bmp	16.0063	58.7992	19.5235	8.71701
dsr_597_15w_rec_tra_voi__voi_1766.bmp	15.9972	59.1411	19.4419	8.75812
dsr_597_15w_rec_tra_voi__voi_1765.bmp	15.9882	59.2179	19.3989	8.93003
dsr_597_15w_rec_tra_voi__voi_1764.bmp	15.9791	58.9606	19.3796	9.01564
dsr_597_15w_rec_tra_voi__voi_1763.bmp	15.9701	58.7018	19.2669	9.07421
dsr_597_15w_rec_tra_voi__voi_1762.bmp	15.961	58.4333	19.2148	9.11019
dsr_597_15w_rec_tra_voi__voi_1761.bmp	15.952	58.1394	19.1084	9.10116
dsr_597_15w_rec_tra_voi__voi_1760.bmp	15.9429	58.1707	18.9643	8.96146
dsr_597_15w_rec_tra_voi__voi_1759.bmp	15.9338	58.1601	18.8328	8.87888
dsr_597_15w_rec_tra_voi__voi_1758.bmp	15.9248	58.2376	18.6549	8.83279
dsr_597_15w_rec_tra_voi__voi_1757.bmp	15.9157	58.1369	18.5415	8.82883
dsr_597_15w_rec_tra_voi__voi_1756.bmp	15.9067	58.0827	18.3959	8.78182
dsr_597_15w_rec_tra_voi__voi_1755.bmp	15.8976	57.8304	18.2355	8.70318
dsr_597_15w_rec_tra_voi__voi_1754.bmp	15.8885	57.7082	18.1333	8.63343
dsr_597_15w_rec_tra_voi__voi_1753.bmp	15.8795	57.3917	17.9966	8.59654
dsr_597_15w_rec_tra_voi__voi_1752.bmp	15.8704	57.1149	17.8784	8.60639
dsr_597_15w_rec_tra_voi__voi_1751.bmp	15.8614	56.6286	17.6954	8.54785
dsr_597_15w_rec_tra_voi__voi_1750.bmp	15.8523	56.5267	17.5822	8.41526
dsr_597_15w_rec_tra_voi__voi_1749.bmp	15.8432	56.3747	17.4962	8.34384
dsr_597_15w_rec_tra_voi__voi_1748.bmp	15.8342	56.6067	17.4034	8.2375
dsr_597_15w_rec_tra_voi__voi_1747.bmp	15.8251	57.1272	17.3983	8.0699
dsr_597_15w_rec_tra_voi__voi_1746.bmp	15.8161	56.8439	17.2598	7.92723
dsr_597_15w_rec_tra_voi__voi_1745.bmp	15.807	56.6218	17.2073	7.89736
dsr_597_15w_rec_tra_voi__voi_1744.bmp	15.798	56.5301	17.1742	7.92719
dsr_597_15w_rec_tra_voi__voi_1743.bmp	15.7889	56.287	17.0939	7.93522
dsr_597_15w_rec_tra_voi__voi_1742.bmp	15.7798	56.5608	17.0965	7.83269
dsr_597_15w_rec_tra_voi__voi_1741.bmp	15.7708	56.8051	17.079	7.78661
dsr_597_15w_rec_tra_voi__voi_1740.bmp	15.7617	56.8886	17.0256	7.79359
dsr_597_15w_rec_tra_voi__voi_1739.bmp	15.7527	56.9186	17.0332	7.94571
dsr_597_15w_rec_tra_voi__voi_1738.bmp	15.7436	56.7729	17.0391	7.97988
dsr_597_15w_rec_tra_voi__voi_1737.bmp	15.7346	56.7214	17.0861	8.03613
dsr_597_15w_rec_tra_voi__voi_1736.bmp	15.7255	56.8396	17.1872	8.1099
dsr_597_15w_rec_tra_voi__voi_1735.bmp	15.7164	56.6543	17.233	8.1602
dsr_597_15w_rec_tra_voi__voi_1734.bmp	15.7074	56.5696	17.1778	8.20136
dsr_597_15w_rec_tra_voi__voi_1733.bmp	15.6983	56.3644	17.1181	8.214
dsr_597_15w_rec_tra_voi__voi_1732.bmp	15.6893	55.7919	17.0857	8.23628
dsr_597_15w_rec_tra_voi__voi_1731.bmp	15.6802	55.4386	17.04	8.31373
dsr_597_15w_rec_tra_voi__voi_1730.bmp	15.6711	55.1765	16.9842	8.36684
dsr_597_15w_rec_tra_voi__voi_1729.bmp	15.6621	54.9732	16.9464	8.47923
dsr_597_15w_rec_tra_voi__voi_1728.bmp	15.653	55.1933	16.9281	8.55315
dsr_597_15w_rec_tra_voi__voi_1727.bmp	15.644	55.7605	16.8977	8.47707
dsr_597_15w_rec_tra_voi__voi_1726.bmp	15.6349	55.9069	16.9006	8.48783
dsr_597_15w_rec_tra_voi__voi_1725.bmp	15.6258	56.0324	16.8375	8.4664
dsr_597_15w_rec_tra_voi__voi_1724.bmp	15.6168	55.9763	16.8119	8.5048
dsr_597_15w_rec_tra_voi__voi_1723.bmp	15.6077	55.5262	16.7592	8.58658
dsr_597_15w_rec_tra_voi__voi_1722.bmp	15.5987	55.124	16.6889	8.64211
dsr_597_15w_rec_tra_voi__voi_1721.bmp	15.5896	55.0362	16.6548	8.7259
dsr_597_15w_rec_tra_voi__voi_1720.bmp	15.5806	54.824	16.6702	8.75528
dsr_597_15w_rec_tra_voi__voi_1719.bmp	15.5715	54.6548	16.7032	8.75257
dsr_597_15w_rec_tra_voi__voi_1718.bmp	15.5624	54.3828	16.6269	8.73709
dsr_597_15w_rec_tra_voi__voi_1717.bmp	15.5534	54.5869	16.5673	8.75044
dsr_597_15w_rec_tra_voi__voi_1716.bmp	15.5443	54.9379	16.5263	8.77878
dsr_597_15w_rec_tra_voi__voi_1715.bmp	15.5353	55.0834	16.4419	8.825
dsr_597_15w_rec_tra_voi__voi_1714.bmp	15.5262	55.4657	16.439	8.82655
dsr_597_15w_rec_tra_voi__voi_1713.bmp	15.5172	55.4233	16.3579	8.80846
dsr_597_15w_rec_tra_voi__voi_1712.bmp	15.5081	55.4311	16.3298	8.81856
dsr_597_15w_rec_tra_voi__voi_1711.bmp	15.499	55.2776	16.2678	8.87158
dsr_597_15w_rec_tra_voi__voi_1710.bmp	15.49	54.9952	16.2348	8.89364
dsr_597_15w_rec_tra_voi__voi_1709.bmp	15.4809	54.6911	16.1771	8.93993
dsr_597_15w_rec_tra_voi__voi_1708.bmp	15.4719	54.2186	16.151	8.98685
dsr_597_15w_rec_tra_voi__voi_1707.bmp	15.4628	53.9316	16.117	9.07506
dsr_597_15w_rec_tra_voi__voi_1706.bmp	15.4537	53.8559	16.0784	9.19084
dsr_597_15w_rec_tra_voi__voi_1705.bmp	15.4447	53.8917	15.9802	9.1807
dsr_597_15w_rec_tra_voi__voi_1704.bmp	15.4356	54.2917	15.9165	9.17786
dsr_597_15w_rec_tra_voi__voi_1703.bmp	15.4266	54.5159	15.8132	9.20251
dsr_597_15w_rec_tra_voi__voi_1702.bmp	15.4175	54.5323	15.7117	9.25813
dsr_597_15w_rec_tra_voi__voi_1701.bmp	15.4085	54.6972	15.5952	9.18135
dsr_597_15w_rec_tra_voi__voi_1700.bmp	15.3994	54.7353	15.5163	9.17482
dsr_597_15w_rec_tra_voi__voi_1699.bmp	15.3903	54.6526	15.5085	9.19745
dsr_597_15w_rec_tra_voi__voi_1698.bmp	15.3813	54.3741	15.4993	9.18291
dsr_597_15w_rec_tra_voi__voi_1697.bmp	15.3722	54.1626	15.436	9.16951
dsr_597_15w_rec_tra_voi__voi_1696.bmp	15.3631	53.9605	15.3663	9.15067
dsr_597_15w_rec_tra_voi__voi_1695.bmp	15.3541	53.9498	15.3115	9.09026
dsr_597_15w_rec_tra_voi__voi_1694.bmp	15.345	53.9229	15.2391	9.0155
dsr_597_15w_rec_tra_voi__voi_1693.bmp	15.336	54.0547	15.1631	8.96263
dsr_597_15w_rec_tra_voi__voi_1692.bmp	15.3269	54.1964	15.1472	8.94721
dsr_597_15w_rec_tra_voi__voi_1691.bmp	15.3179	54.3919	15.1007	8.94077
dsr_597_15w_rec_tra_voi__voi_1690.bmp	15.3088	54.7296	15.0704	8.9535

## Sheet: 602_12w
[ 09/03/18 12:00:38 ] ROI
ROI filename	Z:\KimT\DSR_602_12W\dsr602_12w_rec_Tra\VOI\whole ROI\dsr602_12w_rec_tra_voi__voi__voi_.roi
Mode		Global	Global	Global
Lower grey threshold		25	88	164
Upper grey threshold		255	255	255
File name	Z position	Percent bone area	Percent bone area	Percent bone area
	Pos.Z	B.Ar/T.Ar	B.Ar/T.Ar	B.Ar/T.Ar
	mm	%	%	%
dsr602_12w_rec_tra_voi__voi__voi_1484.bmp	13.4428	74.033	19.4697	0.13547
dsr602_12w_rec_tra_voi__voi__voi_1483.bmp	13.4337	74.8625	19.8332	0.14262
dsr602_12w_rec_tra_voi__voi__voi_1482.bmp	13.4246	73.2789	19.5686	0.12275
dsr602_12w_rec_tra_voi__voi__voi_1481.bmp	13.4156	73.6255	19.8525	0.1017
dsr602_12w_rec_tra_voi__voi__voi_1480.bmp	13.4065	73.7177	19.9906	0.08092
dsr602_12w_rec_tra_voi__voi__voi_1479.bmp	13.3975	73.9217	20.1842	0.101
dsr602_12w_rec_tra_voi__voi__voi_1478.bmp	13.3884	73.6719	20.1223	0.10285
dsr602_12w_rec_tra_voi__voi__voi_1477.bmp	13.3794	75.0518	20.5015	0.10805
dsr602_12w_rec_tra_voi__voi__voi_1476.bmp	13.3703	74.9739	20.5712	0.10658
dsr602_12w_rec_tra_voi__voi__voi_1475.bmp	13.3612	75.4038	20.771	0.10809
dsr602_12w_rec_tra_voi__voi__voi_1474.bmp	13.3522	75.186	20.7916	0.10139
dsr602_12w_rec_tra_voi__voi__voi_1473.bmp	13.3431	72.6467	20.2768	0.08115
dsr602_12w_rec_tra_voi__voi__voi_1472.bmp	13.3341	71.4859	20.0355	0.08382
dsr602_12w_rec_tra_voi__voi__voi_1471.bmp	13.325	71.5559	20.1925	0.09944
dsr602_12w_rec_tra_voi__voi__voi_1470.bmp	13.3159	73.5772	21.008	0.12573
dsr602_12w_rec_tra_voi__voi__voi_1469.bmp	13.3069	73.8315	21.3347	0.15828
dsr602_12w_rec_tra_voi__voi__voi_1468.bmp	13.2978	73.6352	21.4664	0.1553
dsr602_12w_rec_tra_voi__voi__voi_1467.bmp	13.2888	71.9871	20.9194	0.13761
dsr602_12w_rec_tra_voi__voi__voi_1466.bmp	13.2797	72.2984	21.0167	0.13727
dsr602_12w_rec_tra_voi__voi__voi_1465.bmp	13.2706	72.9147	21.2425	0.11142
dsr602_12w_rec_tra_voi__voi__voi_1464.bmp	13.2616	72.722	21.2673	0.09122
dsr602_12w_rec_tra_voi__voi__voi_1463.bmp	13.2525	73.5493	21.8345	0.10504
dsr602_12w_rec_tra_voi__voi__voi_1462.bmp	13.2435	72.7269	21.7044	0.09182
dsr602_12w_rec_tra_voi__voi__voi_1461.bmp	13.2344	72.5373	21.6426	0.05664
dsr602_12w_rec_tra_voi__voi__voi_1460.bmp	13.2254	73.0037	21.8242	0.05048
dsr602_12w_rec_tra_voi__voi__voi_1459.bmp	13.2163	71.7729	21.8609	0.08652
dsr602_12w_rec_tra_voi__voi__voi_1458.bmp	13.2072	72.8698	22.5237	0.08791
dsr602_12w_rec_tra_voi__voi__voi_1457.bmp	13.1982	72.732	22.8448	0.09096
dsr602_12w_rec_tra_voi__voi__voi_1456.bmp	13.1891	72.5141	23.0385	0.08504
dsr602_12w_rec_tra_voi__voi__voi_1455.bmp	13.1801	73.2288	23.5532	0.05803
dsr602_12w_rec_tra_voi__voi__voi_1454.bmp	13.171	73.9261	23.7048	0.05072
dsr602_12w_rec_tra_voi__voi__voi_1453.bmp	13.1619	73.7233	23.6845	0.04089
dsr602_12w_rec_tra_voi__voi__voi_1452.bmp	13.1529	74.1307	23.7831	0.04052
dsr602_12w_rec_tra_voi__voi__voi_1451.bmp	13.1438	73.787	23.7638	0.05503
dsr602_12w_rec_tra_voi__voi__voi_1450.bmp	13.1348	73.9892	23.9057	0.05691
dsr602_12w_rec_tra_voi__voi__voi_1449.bmp	13.1257	74.3158	23.9844	0.08341
dsr602_12w_rec_tra_voi__voi__voi_1448.bmp	13.1166	74.0038	23.9289	0.14099
dsr602_12w_rec_tra_voi__voi__voi_1447.bmp	13.1076	74.1294	23.9713	0.18932
dsr602_12w_rec_tra_voi__voi__voi_1446.bmp	13.0985	73.9687	23.9865	0.18434
dsr602_12w_rec_tra_voi__voi__voi_1445.bmp	13.0895	73.8037	24.078	0.18102
dsr602_12w_rec_tra_voi__voi__voi_1444.bmp	13.0804	74.484	24.3013	0.18286
dsr602_12w_rec_tra_voi__voi__voi_1443.bmp	13.0714	74.1033	24.1447	0.16755
dsr602_12w_rec_tra_voi__voi__voi_1442.bmp	13.0623	74.3707	24.2137	0.16346
dsr602_12w_rec_tra_voi__voi__voi_1441.bmp	13.0533	73.9474	24.3669	0.13528
dsr602_12w_rec_tra_voi__voi__voi_1440.bmp	13.0442	73.9738	24.6541	0.09077
dsr602_12w_rec_tra_voi__voi__voi_1439.bmp	13.0351	74.0129	24.8673	0.0716
dsr602_12w_rec_tra_voi__voi__voi_1438.bmp	13.0261	73.1005	24.9402	0.06248
dsr602_12w_rec_tra_voi__voi__voi_1437.bmp	13.017	72.5157	25.1078	0.06085
dsr602_12w_rec_tra_voi__voi__voi_1436.bmp	13.0079	71.4607	25.0565	0.08085
dsr602_12w_rec_tra_voi__voi__voi_1435.bmp	12.9989	71.297	25.206	0.11753
dsr602_12w_rec_tra_voi__voi__voi_1434.bmp	12.9898	73.3176	26.1453	0.14403
dsr602_12w_rec_tra_voi__voi__voi_1433.bmp	12.9808	71.9968	25.8013	0.12154
dsr602_12w_rec_tra_voi__voi__voi_1432.bmp	12.9717	71.9243	26.0413	0.0947
dsr602_12w_rec_tra_voi__voi__voi_1431.bmp	12.9627	71.169	26.1753	0.08759
dsr602_12w_rec_tra_voi__voi__voi_1430.bmp	12.9536	70.772	26.4444	0.09449
dsr602_12w_rec_tra_voi__voi__voi_1429.bmp	12.9445	70.391	26.7936	0.11551
dsr602_12w_rec_tra_voi__voi__voi_1428.bmp	12.9355	71.0651	27.6155	0.10218
dsr602_12w_rec_tra_voi__voi__voi_1427.bmp	12.9264	71.9714	28.2895	0.12631
dsr602_12w_rec_tra_voi__voi__voi_1426.bmp	12.9174	71.1388	28.3502	0.129
dsr602_12w_rec_tra_voi__voi__voi_1425.bmp	12.9083	70.6526	28.2913	0.15708
dsr602_12w_rec_tra_voi__voi__voi_1424.bmp	12.8993	72.3236	29.2093	0.21415
dsr602_12w_rec_tra_voi__voi__voi_1423.bmp	12.8902	70.7968	28.9346	0.2407
dsr602_12w_rec_tra_voi__voi__voi_1422.bmp	12.8811	71.6889	29.7199	0.30303
dsr602_12w_rec_tra_voi__voi__voi_1421.bmp	12.8721	71.7722	30.1796	0.3442
dsr602_12w_rec_tra_voi__voi__voi_1420.bmp	12.863	70.8495	29.9726	0.33654
dsr602_12w_rec_tra_voi__voi__voi_1419.bmp	12.854	70.825	29.9857	0.31874
dsr602_12w_rec_tra_voi__voi__voi_1418.bmp	12.8449	70.7855	29.8372	0.27447
dsr602_12w_rec_tra_voi__voi__voi_1417.bmp	12.8358	70.0328	29.5115	0.29668
dsr602_12w_rec_tra_voi__voi__voi_1416.bmp	12.8268	69.6346	29.3996	0.32108
dsr602_12w_rec_tra_voi__voi__voi_1415.bmp	12.8177	69.8474	29.8165	0.33538
dsr602_12w_rec_tra_voi__voi__voi_1414.bmp	12.8087	70.8064	30.5543	0.33825
dsr602_12w_rec_tra_voi__voi__voi_1413.bmp	12.7996	71.2822	30.9927	0.34907
dsr602_12w_rec_tra_voi__voi__voi_1412.bmp	12.7905	69.4603	30.3215	0.3054
dsr602_12w_rec_tra_voi__voi__voi_1411.bmp	12.7815	69.1464	30.272	0.26916
dsr602_12w_rec_tra_voi__voi__voi_1410.bmp	12.7724	68.6261	30.001	0.1742
dsr602_12w_rec_tra_voi__voi__voi_1409.bmp	12.7634	68.8353	30.1573	0.12907
dsr602_12w_rec_tra_voi__voi__voi_1408.bmp	12.7543	68.4033	29.9688	0.12422
dsr602_12w_rec_tra_voi__voi__voi_1407.bmp	12.7453	67.8089	29.979	0.14663
dsr602_12w_rec_tra_voi__voi__voi_1406.bmp	12.7362	67.8642	29.9962	0.15614
dsr602_12w_rec_tra_voi__voi__voi_1405.bmp	12.7271	68.589	30.118	0.15717
dsr602_12w_rec_tra_voi__voi__voi_1404.bmp	12.7181	68.8542	30.1865	0.16561
dsr602_12w_rec_tra_voi__voi__voi_1403.bmp	12.709	68.1585	30.0073	0.15845
dsr602_12w_rec_tra_voi__voi__voi_1402.bmp	12.7	67.4167	29.8427	0.17779
dsr602_12w_rec_tra_voi__voi__voi_1401.bmp	12.6909	67.0195	29.7893	0.25516
dsr602_12w_rec_tra_voi__voi__voi_1400.bmp	12.6819	67.2976	29.9391	0.32082
dsr602_12w_rec_tra_voi__voi__voi_1399.bmp	12.6728	66.818	29.8028	0.34937
dsr602_12w_rec_tra_voi__voi__voi_1398.bmp	12.6637	67.1613	29.7758	0.43618
dsr602_12w_rec_tra_voi__voi__voi_1397.bmp	12.6547	68.1436	30.0598	0.49284
dsr602_12w_rec_tra_voi__voi__voi_1396.bmp	12.6456	67.9915	29.8662	0.51026
dsr602_12w_rec_tra_voi__voi__voi_1395.bmp	12.6366	69.0631	30.4182	0.51349
dsr602_12w_rec_tra_voi__voi__voi_1394.bmp	12.6275	68.1239	29.9737	0.51649
dsr602_12w_rec_tra_voi__voi__voi_1393.bmp	12.6184	67.1918	29.7248	0.5315
dsr602_12w_rec_tra_voi__voi__voi_1392.bmp	12.6094	67.4895	29.8067	0.51782
dsr602_12w_rec_tra_voi__voi__voi_1391.bmp	12.6003	68.2469	30.2739	0.55871
dsr602_12w_rec_tra_voi__voi__voi_1390.bmp	12.5913	66.7771	29.6148	0.62312
dsr602_12w_rec_tra_voi__voi__voi_1389.bmp	12.5822	67.1144	29.6936	0.70658
dsr602_12w_rec_tra_voi__voi__voi_1388.bmp	12.5732	66.787	29.4615	0.73118
dsr602_12w_rec_tra_voi__voi__voi_1387.bmp	12.5641	65.2907	28.4575	0.66583
dsr602_12w_rec_tra_voi__voi__voi_1386.bmp	12.555	64.7908	27.9824	0.56969
dsr602_12w_rec_tra_voi__voi__voi_1385.bmp	12.546	66.0606	28.2405	0.50847
dsr602_12w_rec_tra_voi__voi__voi_1384.bmp	12.5369	65.8128	27.9459	0.51201
dsr602_12w_rec_tra_voi__voi__voi_1383.bmp	12.5279	64.2676	27.2683	0.51085
dsr602_12w_rec_tra_voi__voi__voi_1382.bmp	12.5188	63.9077	27.0672	0.52898
dsr602_12w_rec_tra_voi__voi__voi_1381.bmp	12.5097	64.0558	26.9639	0.55567
dsr602_12w_rec_tra_voi__voi__voi_1380.bmp	12.5007	64.5003	26.8844	0.56081
dsr602_12w_rec_tra_voi__voi__voi_1379.bmp	12.4916	63.8813	26.5209	0.51118
dsr602_12w_rec_tra_voi__voi__voi_1378.bmp	12.4826	63.5844	26.3572	0.47773
dsr602_12w_rec_tra_voi__voi__voi_1377.bmp	12.4735	63.4281	26.2671	0.44692
dsr602_12w_rec_tra_voi__voi__voi_1376.bmp	12.4644	65.1939	27.0945	0.46659
dsr602_12w_rec_tra_voi__voi__voi_1375.bmp	12.4554	64.9013	26.9947	0.51158
dsr602_12w_rec_tra_voi__voi__voi_1374.bmp	12.4463	65.504	27.0665	0.47333
dsr602_12w_rec_tra_voi__voi__voi_1373.bmp	12.4373	66.4418	27.2224	0.4265
dsr602_12w_rec_tra_voi__voi__voi_1372.bmp	12.4282	65.6519	26.8574	0.4498
dsr602_12w_rec_tra_voi__voi__voi_1371.bmp	12.4192	64.752	26.3589	0.41831
dsr602_12w_rec_tra_voi__voi__voi_1370.bmp	12.4101	64.4974	26.1602	0.40452
dsr602_12w_rec_tra_voi__voi__voi_1369.bmp	12.401	64.6409	26.118	0.37464
dsr602_12w_rec_tra_voi__voi__voi_1368.bmp	12.392	64.0913	25.8985	0.41039
dsr602_12w_rec_tra_voi__voi__voi_1367.bmp	12.3829	64.2055	25.8873	0.52839
dsr602_12w_rec_tra_voi__voi__voi_1366.bmp	12.3739	63.6345	25.6527	0.67407
dsr602_12w_rec_tra_voi__voi__voi_1365.bmp	12.3648	63.9543	25.8882	0.82114
dsr602_12w_rec_tra_voi__voi__voi_1364.bmp	12.3557	63.343	25.7103	0.90481
dsr602_12w_rec_tra_voi__voi__voi_1363.bmp	12.3467	64.2375	26.2021	1.06944
dsr602_12w_rec_tra_voi__voi__voi_1362.bmp	12.3376	62.3529	25.6585	1.1028
dsr602_12w_rec_tra_voi__voi__voi_1361.bmp	12.3286	62.9118	25.9934	1.20844
dsr602_12w_rec_tra_voi__voi__voi_1360.bmp	12.3195	62.6519	25.9712	1.26016
dsr602_12w_rec_tra_voi__voi__voi_1359.bmp	12.3104	61.9079	25.9619	1.25357
dsr602_12w_rec_tra_voi__voi__voi_1358.bmp	12.3014	64.3009	26.9029	1.3908
dsr602_12w_rec_tra_voi__voi__voi_1357.bmp	12.2923	64.6456	27.0579	1.33492
dsr602_12w_rec_tra_voi__voi__voi_1356.bmp	12.2833	63.2555	26.4429	1.18718
dsr602_12w_rec_tra_voi__voi__voi_1355.bmp	12.2742	62.8781	26.3871	1.23213
dsr602_12w_rec_tra_voi__voi__voi_1354.bmp	12.2652	62.1801	26.0858	1.32168
dsr602_12w_rec_tra_voi__voi__voi_1353.bmp	12.2561	62.5869	26.3441	1.403
dsr602_12w_rec_tra_voi__voi__voi_1352.bmp	12.247	63.8425	26.8551	1.46658
dsr602_12w_rec_tra_voi__voi__voi_1351.bmp	12.238	63.348	26.5677	1.39523
dsr602_12w_rec_tra_voi__voi__voi_1350.bmp	12.2289	60.2887	25.4653	1.25321
dsr602_12w_rec_tra_voi__voi__voi_1349.bmp	12.2199	60.6073	25.7168	1.09527
dsr602_12w_rec_tra_voi__voi__voi_1348.bmp	12.2108	59.1983	25.1506	0.89613
dsr602_12w_rec_tra_voi__voi__voi_1347.bmp	12.2018	60.8311	25.6349	0.93579
dsr602_12w_rec_tra_voi__voi__voi_1346.bmp	12.1927	62.4784	26.4325	0.99136
dsr602_12w_rec_tra_voi__voi__voi_1345.bmp	12.1836	61.1262	25.8157	0.99978
dsr602_12w_rec_tra_voi__voi__voi_1344.bmp	12.1746	62.4766	26.1758	0.99849
dsr602_12w_rec_tra_voi__voi__voi_1343.bmp	12.1655	65.8767	27.3104	1.08034
dsr602_12w_rec_tra_voi__voi__voi_1342.bmp	12.1565	63.968	26.4945	1.08809
dsr602_12w_rec_tra_voi__voi__voi_1341.bmp	12.1474	61.5523	25.4947	1.02947
dsr602_12w_rec_tra_voi__voi__voi_1340.bmp	12.1383	63.7208	26.1056	0.97661
dsr602_12w_rec_tra_voi__voi__voi_1339.bmp	12.1293	61.5944	25.1295	0.85585
dsr602_12w_rec_tra_voi__voi__voi_1338.bmp	12.1202	61.3956	24.9416	0.8421
dsr602_12w_rec_tra_voi__voi__voi_1337.bmp	12.1112	62.201	25.1379	0.92256
dsr602_12w_rec_tra_voi__voi__voi_1336.bmp	12.1021	62.5504	25.2194	1.07179
dsr602_12w_rec_tra_voi__voi__voi_1335.bmp	12.093	62.2743	25.1389	1.22254
dsr602_12w_rec_tra_voi__voi__voi_1334.bmp	12.084	61.9606	24.9665	1.31216
dsr602_12w_rec_tra_voi__voi__voi_1333.bmp	12.0749	64.6681	26.099	1.39591
dsr602_12w_rec_tra_voi__voi__voi_1332.bmp	12.0659	61.2397	24.6212	1.32757
dsr602_12w_rec_tra_voi__voi__voi_1331.bmp	12.0568	62.8946	25.0932	1.3506
dsr602_12w_rec_tra_voi__voi__voi_1330.bmp	12.0478	63.139	25.2437	1.38534
dsr602_12w_rec_tra_voi__voi__voi_1329.bmp	12.0387	65.9711	26.3865	1.42991
dsr602_12w_rec_tra_voi__voi__voi_1328.bmp	12.0296	62.2801	24.9263	1.36192
dsr602_12w_rec_tra_voi__voi__voi_1327.bmp	12.0206	61.6923	24.6869	1.23066
dsr602_12w_rec_tra_voi__voi__voi_1326.bmp	12.0115	61.1198	24.3626	1.11303
dsr602_12w_rec_tra_voi__voi__voi_1325.bmp	12.0025	61.083	24.2968	1.07047
dsr602_12w_rec_tra_voi__voi__voi_1324.bmp	11.9934	60.2886	23.9804	1.04325
dsr602_12w_rec_tra_voi__voi__voi_1323.bmp	11.9843	60.3391	24.1379	1.0191
dsr602_12w_rec_tra_voi__voi__voi_1322.bmp	11.9753	61.4448	24.508	1.06722
dsr602_12w_rec_tra_voi__voi__voi_1321.bmp	11.9662	60.2298	23.9713	0.94734
dsr602_12w_rec_tra_voi__voi__voi_1320.bmp	11.9572	61.2938	24.2105	0.83479
dsr602_12w_rec_tra_voi__voi__voi_1319.bmp	11.9481	61.1809	24.1241	0.80575
dsr602_12w_rec_tra_voi__voi__voi_1318.bmp	11.939	59.712	23.6179	0.85913
dsr602_12w_rec_tra_voi__voi__voi_1317.bmp	11.93	60.3713	23.7555	0.97342
dsr602_12w_rec_tra_voi__voi__voi_1316.bmp	11.9209	60.3977	23.6968	1.05812
dsr602_12w_rec_tra_voi__voi__voi_1315.bmp	11.9119	61.7393	24.0719	1.16546
dsr602_12w_rec_tra_voi__voi__voi_1314.bmp	11.9028	59.8399	23.2103	1.22199
dsr602_12w_rec_tra_voi__voi__voi_1313.bmp	11.8938	60.6985	23.5364	1.2848
dsr602_12w_rec_tra_voi__voi__voi_1312.bmp	11.8847	60.3722	23.3848	1.28818
dsr602_12w_rec_tra_voi__voi__voi_1311.bmp	11.8757	60.3359	23.264	1.26683
dsr602_12w_rec_tra_voi__voi__voi_1310.bmp	11.8666	58.0838	22.4223	1.14167
dsr602_12w_rec_tra_voi__voi__voi_1309.bmp	11.8575	59.5734	22.9013	1.10453
dsr602_12w_rec_tra_voi__voi__voi_1308.bmp	11.8485	57.34	21.9943	1.05921
dsr602_12w_rec_tra_voi__voi__voi_1307.bmp	11.8394	59.2684	22.4502	1.17751
dsr602_12w_rec_tra_voi__voi__voi_1306.bmp	11.8303	59.8981	22.5526	1.29428
dsr602_12w_rec_tra_voi__voi__voi_1305.bmp	11.8213	59.2953	22.3899	1.37683
dsr602_12w_rec_tra_voi__voi__voi_1304.bmp	11.8122	57.7346	21.875	1.37747
dsr602_12w_rec_tra_voi__voi__voi_1303.bmp	11.8032	58.3515	22.1247	1.3783
dsr602_12w_rec_tra_voi__voi__voi_1302.bmp	11.7941	58.9333	22.2701	1.36623
dsr602_12w_rec_tra_voi__voi__voi_1301.bmp	11.7851	57.8205	21.8157	1.42685
dsr602_12w_rec_tra_voi__voi__voi_1300.bmp	11.776	57.3316	21.7381	1.49045
dsr602_12w_rec_tra_voi__voi__voi_1299.bmp	11.7669	56.7563	21.6303	1.59372
dsr602_12w_rec_tra_voi__voi__voi_1298.bmp	11.7579	56.5105	21.751	1.51184
dsr602_12w_rec_tra_voi__voi__voi_1297.bmp	11.7488	55.8154	21.5363	1.44584
dsr602_12w_rec_tra_voi__voi__voi_1296.bmp	11.7398	55.9077	21.5259	1.39258
dsr602_12w_rec_tra_voi__voi__voi_1295.bmp	11.7307	58.778	22.6145	1.45008
dsr602_12w_rec_tra_voi__voi__voi_1294.bmp	11.7217	57.4064	22.2837	1.41393
dsr602_12w_rec_tra_voi__voi__voi_1293.bmp	11.7126	59.2025	23.1634	1.49237
dsr602_12w_rec_tra_voi__voi__voi_1292.bmp	11.7035	57.7487	22.6247	1.48308
dsr602_12w_rec_tra_voi__voi__voi_1291.bmp	11.6945	55.2582	21.711	1.35934
dsr602_12w_rec_tra_voi__voi__voi_1290.bmp	11.6854	57.3388	22.5998	1.39829
dsr602_12w_rec_tra_voi__voi__voi_1289.bmp	11.6764	54.362	21.5119	1.2604
dsr602_12w_rec_tra_voi__voi__voi_1288.bmp	11.6673	56.4973	22.2733	1.29683
dsr602_12w_rec_tra_voi__voi__voi_1287.bmp	11.6582	53.861	21.2305	1.2322
dsr602_12w_rec_tra_voi__voi__voi_1286.bmp	11.6492	52.7565	20.7764	1.23622
dsr602_12w_rec_tra_voi__voi__voi_1285.bmp	11.6401	54.8064	21.5414	1.32266
dsr602_12w_rec_tra_voi__voi__voi_1284.bmp	11.6311	54.8847	21.494	1.39725
dsr602_12w_rec_tra_voi__voi__voi_1283.bmp	11.622	54.1919	21.2761	1.36861
dsr602_12w_rec_tra_voi__voi__voi_1282.bmp	11.6129	54.8407	21.7133	1.37066
dsr602_12w_rec_tra_voi__voi__voi_1281.bmp	11.6039	52.1581	20.7884	1.31311
dsr602_12w_rec_tra_voi__voi__voi_1280.bmp	11.5948	53.5706	21.3111	1.46642
dsr602_12w_rec_tra_voi__voi__voi_1279.bmp	11.5858	52.6998	20.9303	1.60226
dsr602_12w_rec_tra_voi__voi__voi_1278.bmp	11.5767	52.2437	20.8267	1.72356
dsr602_12w_rec_tra_voi__voi__voi_1277.bmp	11.5677	51.9858	20.6485	1.67581
dsr602_12w_rec_tra_voi__voi__voi_1276.bmp	11.5586	51.5966	20.4127	1.62343
dsr602_12w_rec_tra_voi__voi__voi_1275.bmp	11.5495	51.4761	20.4856	1.72538
dsr602_12w_rec_tra_voi__voi__voi_1274.bmp	11.5405	52.6883	21.0316	1.84634
dsr602_12w_rec_tra_voi__voi__voi_1273.bmp	11.5314	53.1066	21.2462	1.97986
dsr602_12w_rec_tra_voi__voi__voi_1272.bmp	11.5224	52.8761	20.9616	1.99994
dsr602_12w_rec_tra_voi__voi__voi_1271.bmp	11.5133	50.872	20.1615	1.91014
dsr602_12w_rec_tra_voi__voi__voi_1270.bmp	11.5043	52.4624	20.8202	1.90505
dsr602_12w_rec_tra_voi__voi__voi_1269.bmp	11.4952	51.1018	20.4173	1.7995
dsr602_12w_rec_tra_voi__voi__voi_1268.bmp	11.4861	51.3318	20.5225	1.74806
dsr602_12w_rec_tra_voi__voi__voi_1267.bmp	11.4771	51.4657	20.3491	1.61689
dsr602_12w_rec_tra_voi__voi__voi_1266.bmp	11.468	52.6809	20.6805	1.58802
dsr602_12w_rec_tra_voi__voi__voi_1265.bmp	11.459	51.8526	20.3172	1.53964
dsr602_12w_rec_tra_voi__voi__voi_1264.bmp	11.4499	51.5808	20.1007	1.51511
dsr602_12w_rec_tra_voi__voi__voi_1263.bmp	11.4408	51.6334	20.0984	1.31324
dsr602_12w_rec_tra_voi__voi__voi_1262.bmp	11.4318	50.8112	19.9918	1.20188
dsr602_12w_rec_tra_voi__voi__voi_1261.bmp	11.4227	50.7727	20.075	1.07899

## Sheet: 602_15w
[ 09/03/18 12:01:55 ] ROI
ROI filename	Z:\KimT\DSR_602_15W\DSR_602_15W_Rec\DSR_602_15W_rec_Tra\VOI\whole ROI\dsr_602_15w_rec_tra_voi__voi_.roi
Mode		Global	Global	Global
Lower grey threshold		25	88	164
Upper grey threshold		255	255	255
File name	Z position	Percent bone area	Percent bone area	Percent bone area
	Pos.Z	B.Ar/T.Ar	B.Ar/T.Ar	B.Ar/T.Ar
	mm	%	%	%
dsr_602_15w_rec_tra_voi__voi_1648.bmp	14.9284	56.5765	17.354	1.26119
dsr_602_15w_rec_tra_voi__voi_1647.bmp	14.9193	56.6399	17.4434	1.19331
dsr_602_15w_rec_tra_voi__voi_1646.bmp	14.9102	56.8683	17.4637	1.15163
dsr_602_15w_rec_tra_voi__voi_1645.bmp	14.9012	56.8719	17.4995	1.15231
dsr_602_15w_rec_tra_voi__voi_1644.bmp	14.8921	57.0433	17.5586	1.16278
dsr_602_15w_rec_tra_voi__voi_1643.bmp	14.8831	57.0187	17.642	1.20112
dsr_602_15w_rec_tra_voi__voi_1642.bmp	14.874	57.1797	17.7852	1.2446
dsr_602_15w_rec_tra_voi__voi_1641.bmp	14.8649	57.5	17.806	1.23251
dsr_602_15w_rec_tra_voi__voi_1640.bmp	14.8559	57.6386	17.8363	1.21853
dsr_602_15w_rec_tra_voi__voi_1639.bmp	14.8468	57.3317	17.6951	1.19799
dsr_602_15w_rec_tra_voi__voi_1638.bmp	14.8378	57.061	17.5489	1.1992
dsr_602_15w_rec_tra_voi__voi_1637.bmp	14.8287	57.1425	17.5552	1.18461
dsr_602_15w_rec_tra_voi__voi_1636.bmp	14.8196	57.0059	17.6489	1.13397
dsr_602_15w_rec_tra_voi__voi_1635.bmp	14.8106	56.7769	17.7142	1.13411
dsr_602_15w_rec_tra_voi__voi_1634.bmp	14.8015	56.5605	17.754	1.2152
dsr_602_15w_rec_tra_voi__voi_1633.bmp	14.7925	56.4552	17.7587	1.27646
dsr_602_15w_rec_tra_voi__voi_1632.bmp	14.7834	56.8459	17.8389	1.34512
dsr_602_15w_rec_tra_voi__voi_1631.bmp	14.7744	57.0145	17.7892	1.3978
dsr_602_15w_rec_tra_voi__voi_1630.bmp	14.7653	57.1471	17.7311	1.42735
dsr_602_15w_rec_tra_voi__voi_1629.bmp	14.7562	57.1951	17.7596	1.44341
dsr_602_15w_rec_tra_voi__voi_1628.bmp	14.7472	57.1606	17.828	1.44756
dsr_602_15w_rec_tra_voi__voi_1627.bmp	14.7381	57.1789	17.8645	1.44249
dsr_602_15w_rec_tra_voi__voi_1626.bmp	14.7291	57.2039	17.8498	1.34265
dsr_602_15w_rec_tra_voi__voi_1625.bmp	14.72	57.4279	17.8322	1.33884
dsr_602_15w_rec_tra_voi__voi_1624.bmp	14.7109	57.8485	17.8526	1.34392
dsr_602_15w_rec_tra_voi__voi_1623.bmp	14.7019	57.8768	17.9268	1.36191
dsr_602_15w_rec_tra_voi__voi_1622.bmp	14.6928	57.7389	17.9225	1.37966
dsr_602_15w_rec_tra_voi__voi_1621.bmp	14.6838	58.0078	18.0668	1.36687
dsr_602_15w_rec_tra_voi__voi_1620.bmp	14.6747	58.5918	18.3672	1.42333
dsr_602_15w_rec_tra_voi__voi_1619.bmp	14.6656	58.6585	18.4057	1.43557
dsr_602_15w_rec_tra_voi__voi_1618.bmp	14.6566	58.6733	18.358	1.48342
dsr_602_15w_rec_tra_voi__voi_1617.bmp	14.6475	59.2046	18.4141	1.57164
dsr_602_15w_rec_tra_voi__voi_1616.bmp	14.6385	59.497	18.5031	1.64179
dsr_602_15w_rec_tra_voi__voi_1615.bmp	14.6294	59.7374	18.6489	1.75288
dsr_602_15w_rec_tra_voi__voi_1614.bmp	14.6204	59.8821	18.7098	1.70615
dsr_602_15w_rec_tra_voi__voi_1613.bmp	14.6113	60.399	19.0292	1.64897
dsr_602_15w_rec_tra_voi__voi_1612.bmp	14.6022	60.1423	19.132	1.60195
dsr_602_15w_rec_tra_voi__voi_1611.bmp	14.5932	60.1539	19.223	1.60743
dsr_602_15w_rec_tra_voi__voi_1610.bmp	14.5841	60.3997	19.2974	1.57263
dsr_602_15w_rec_tra_voi__voi_1609.bmp	14.5751	61.401	19.5071	1.56261
dsr_602_15w_rec_tra_voi__voi_1608.bmp	14.566	61.7947	19.6066	1.64964
dsr_602_15w_rec_tra_voi__voi_1607.bmp	14.557	61.9038	19.7013	1.71171
dsr_602_15w_rec_tra_voi__voi_1606.bmp	14.5479	61.7815	19.9211	1.71074
dsr_602_15w_rec_tra_voi__voi_1605.bmp	14.5388	62.0015	20.0586	1.69718
dsr_602_15w_rec_tra_voi__voi_1604.bmp	14.5298	62.0914	20.07	1.64491
dsr_602_15w_rec_tra_voi__voi_1603.bmp	14.5207	62.4287	20.0921	1.6484
dsr_602_15w_rec_tra_voi__voi_1602.bmp	14.5117	62.8379	20.2054	1.71962
dsr_602_15w_rec_tra_voi__voi_1601.bmp	14.5026	63.3636	20.4972	1.79322
dsr_602_15w_rec_tra_voi__voi_1600.bmp	14.4935	63.4209	20.5554	1.85827
dsr_602_15w_rec_tra_voi__voi_1599.bmp	14.4845	63.6073	20.6036	1.94494
dsr_602_15w_rec_tra_voi__voi_1598.bmp	14.4754	63.8934	20.6706	1.99414
dsr_602_15w_rec_tra_voi__voi_1597.bmp	14.4664	63.9502	20.7931	2.09429
dsr_602_15w_rec_tra_voi__voi_1596.bmp	14.4573	63.5513	20.8817	2.12639
dsr_602_15w_rec_tra_voi__voi_1595.bmp	14.4482	63.5237	21.0503	2.10701
dsr_602_15w_rec_tra_voi__voi_1594.bmp	14.4392	63.6594	21.1739	2.09898
dsr_602_15w_rec_tra_voi__voi_1593.bmp	14.4301	64.1651	21.4357	2.22179
dsr_602_15w_rec_tra_voi__voi_1592.bmp	14.4211	63.9986	21.5369	2.37588
dsr_602_15w_rec_tra_voi__voi_1591.bmp	14.412	64.0454	21.9715	2.47822
dsr_602_15w_rec_tra_voi__voi_1590.bmp	14.403	63.825	22.3531	2.57119
dsr_602_15w_rec_tra_voi__voi_1589.bmp	14.3939	64.304	22.9052	2.61623
dsr_602_15w_rec_tra_voi__voi_1588.bmp	14.3848	64.9712	23.2056	2.58898
dsr_602_15w_rec_tra_voi__voi_1587.bmp	14.3758	65.0134	23.3404	2.59232
dsr_602_15w_rec_tra_voi__voi_1586.bmp	14.3667	65.5699	23.6947	2.70996
dsr_602_15w_rec_tra_voi__voi_1585.bmp	14.3577	65.5123	23.731	2.82819
dsr_602_15w_rec_tra_voi__voi_1584.bmp	14.3486	65.2777	23.7605	2.93495
dsr_602_15w_rec_tra_voi__voi_1583.bmp	14.3395	65.4367	23.8047	3.00682
dsr_602_15w_rec_tra_voi__voi_1582.bmp	14.3305	65.3849	23.736	3.03586
dsr_602_15w_rec_tra_voi__voi_1581.bmp	14.3214	65.2833	23.709	3.19889
dsr_602_15w_rec_tra_voi__voi_1580.bmp	14.3124	65.2244	23.5051	3.37341
dsr_602_15w_rec_tra_voi__voi_1579.bmp	14.3033	65.6528	23.4522	3.48778
dsr_602_15w_rec_tra_voi__voi_1578.bmp	14.2943	65.536	23.3413	3.58546
dsr_602_15w_rec_tra_voi__voi_1577.bmp	14.2852	65.4792	23.1876	3.70494
dsr_602_15w_rec_tra_voi__voi_1576.bmp	14.2761	65.5764	23.1908	3.81738
dsr_602_15w_rec_tra_voi__voi_1575.bmp	14.2671	65.7954	23.1968	3.93493
dsr_602_15w_rec_tra_voi__voi_1574.bmp	14.258	66.1559	23.1529	3.98081
dsr_602_15w_rec_tra_voi__voi_1573.bmp	14.249	66.2826	23.1534	3.98796
dsr_602_15w_rec_tra_voi__voi_1572.bmp	14.2399	66.0044	23.0941	3.983
dsr_602_15w_rec_tra_voi__voi_1571.bmp	14.2309	65.6787	23.1638	3.92177
dsr_602_15w_rec_tra_voi__voi_1570.bmp	14.2218	65.1967	23.2119	3.99931
dsr_602_15w_rec_tra_voi__voi_1569.bmp	14.2127	64.6951	23.1654	4.2027
dsr_602_15w_rec_tra_voi__voi_1568.bmp	14.2037	64.7324	23.22	4.35884
dsr_602_15w_rec_tra_voi__voi_1567.bmp	14.1946	64.4743	23.1245	4.46384
dsr_602_15w_rec_tra_voi__voi_1566.bmp	14.1855	64.6538	23.2016	4.61062
dsr_602_15w_rec_tra_voi__voi_1565.bmp	14.1765	64.9934	23.2282	4.77326
dsr_602_15w_rec_tra_voi__voi_1564.bmp	14.1674	65.163	23.2458	4.83054
dsr_602_15w_rec_tra_voi__voi_1563.bmp	14.1584	65.1973	23.052	4.76603
dsr_602_15w_rec_tra_voi__voi_1562.bmp	14.1493	65.2752	22.9921	4.90296
dsr_602_15w_rec_tra_voi__voi_1561.bmp	14.1403	65.1523	22.8881	5.06739
dsr_602_15w_rec_tra_voi__voi_1560.bmp	14.1312	65.7412	22.8899	5.29555
dsr_602_15w_rec_tra_voi__voi_1559.bmp	14.1221	65.6127	22.9261	5.3999
dsr_602_15w_rec_tra_voi__voi_1558.bmp	14.1131	65.6844	22.7553	5.39111
dsr_602_15w_rec_tra_voi__voi_1557.bmp	14.104	65.8442	22.7986	5.34421
dsr_602_15w_rec_tra_voi__voi_1556.bmp	14.095	65.5856	22.7421	5.17847
dsr_602_15w_rec_tra_voi__voi_1555.bmp	14.0859	65.247	22.7021	5.01133
dsr_602_15w_rec_tra_voi__voi_1554.bmp	14.0769	64.8565	22.6964	4.89587
dsr_602_15w_rec_tra_voi__voi_1553.bmp	14.0678	64.3522	22.714	4.92023
dsr_602_15w_rec_tra_voi__voi_1552.bmp	14.0587	64.0911	22.6949	5.0529
dsr_602_15w_rec_tra_voi__voi_1551.bmp	14.0497	63.8778	22.5759	5.15991
dsr_602_15w_rec_tra_voi__voi_1550.bmp	14.0406	63.6989	22.4769	5.321
dsr_602_15w_rec_tra_voi__voi_1549.bmp	14.0316	63.5383	22.4987	5.27268
dsr_602_15w_rec_tra_voi__voi_1548.bmp	14.0225	63.1793	22.3214	5.13661
dsr_602_15w_rec_tra_voi__voi_1547.bmp	14.0134	63.0907	22.1134	5.06397
dsr_602_15w_rec_tra_voi__voi_1546.bmp	14.0044	63.0228	22.0325	5.1399
dsr_602_15w_rec_tra_voi__voi_1545.bmp	13.9953	62.9682	21.9672	5.21087
dsr_602_15w_rec_tra_voi__voi_1544.bmp	13.9863	62.9364	21.8794	5.26632
dsr_602_15w_rec_tra_voi__voi_1543.bmp	13.9772	62.9205	21.9041	5.31031
dsr_602_15w_rec_tra_voi__voi_1542.bmp	13.9681	63.013	21.8379	5.45051
dsr_602_15w_rec_tra_voi__voi_1541.bmp	13.9591	62.7073	21.7459	5.58628
dsr_602_15w_rec_tra_voi__voi_1540.bmp	13.95	62.4226	21.6719	5.64854
dsr_602_15w_rec_tra_voi__voi_1539.bmp	13.941	62.3385	21.6957	5.71608
dsr_602_15w_rec_tra_voi__voi_1538.bmp	13.9319	62.2489	21.6126	5.74479
dsr_602_15w_rec_tra_voi__voi_1537.bmp	13.9229	62.1833	21.5734	5.73074
dsr_602_15w_rec_tra_voi__voi_1536.bmp	13.9138	62.5605	21.5825	5.6983
dsr_602_15w_rec_tra_voi__voi_1535.bmp	13.9047	62.2693	21.4586	5.62828
dsr_602_15w_rec_tra_voi__voi_1534.bmp	13.8957	62.2204	21.5125	5.66117
dsr_602_15w_rec_tra_voi__voi_1533.bmp	13.8866	61.9132	21.521	5.74324
dsr_602_15w_rec_tra_voi__voi_1532.bmp	13.8776	62.1373	21.5735	5.74352
dsr_602_15w_rec_tra_voi__voi_1531.bmp	13.8685	62.1546	21.5126	5.60755
dsr_602_15w_rec_tra_voi__voi_1530.bmp	13.8595	61.6882	21.3214	5.56944
dsr_602_15w_rec_tra_voi__voi_1529.bmp	13.8504	61.3759	21.2097	5.64416
dsr_602_15w_rec_tra_voi__voi_1528.bmp	13.8413	61.4486	21.061	5.81107
dsr_602_15w_rec_tra_voi__voi_1527.bmp	13.8323	61.4412	20.9235	5.98831
dsr_602_15w_rec_tra_voi__voi_1526.bmp	13.8232	61.2389	20.7987	6.07874
dsr_602_15w_rec_tra_voi__voi_1525.bmp	13.8142	61.2573	20.7147	6.18289
dsr_602_15w_rec_tra_voi__voi_1524.bmp	13.8051	60.3337	20.524	6.27611
dsr_602_15w_rec_tra_voi__voi_1523.bmp	13.796	59.9323	20.4787	6.41869
dsr_602_15w_rec_tra_voi__voi_1522.bmp	13.787	59.8287	20.4101	6.44735
dsr_602_15w_rec_tra_voi__voi_1521.bmp	13.7779	59.6796	20.3391	6.50179
dsr_602_15w_rec_tra_voi__voi_1520.bmp	13.7689	59.6524	20.3094	6.52903
dsr_602_15w_rec_tra_voi__voi_1519.bmp	13.7598	59.9785	20.1575	6.59149
dsr_602_15w_rec_tra_voi__voi_1518.bmp	13.7508	59.9522	19.996	6.65453
dsr_602_15w_rec_tra_voi__voi_1517.bmp	13.7417	60.0502	19.8729	6.67175
dsr_602_15w_rec_tra_voi__voi_1516.bmp	13.7326	59.7527	19.8475	6.68808
dsr_602_15w_rec_tra_voi__voi_1515.bmp	13.7236	59.4458	19.7411	6.64738
dsr_602_15w_rec_tra_voi__voi_1514.bmp	13.7145	59.2757	19.6807	6.6236
dsr_602_15w_rec_tra_voi__voi_1513.bmp	13.7055	59.0239	19.5374	6.5445
dsr_602_15w_rec_tra_voi__voi_1512.bmp	13.6964	59.3008	19.5294	6.69251
dsr_602_15w_rec_tra_voi__voi_1511.bmp	13.6873	59.3747	19.4019	6.85294
dsr_602_15w_rec_tra_voi__voi_1510.bmp	13.6783	59.3026	19.3071	6.89879
dsr_602_15w_rec_tra_voi__voi_1509.bmp	13.6692	59.2748	19.2823	6.97185
dsr_602_15w_rec_tra_voi__voi_1508.bmp	13.6602	59.0447	19.1496	7.01329
dsr_602_15w_rec_tra_voi__voi_1507.bmp	13.6511	58.8677	19.0417	7.22071
dsr_602_15w_rec_tra_voi__voi_1506.bmp	13.642	58.5793	19.02	7.34376
dsr_602_15w_rec_tra_voi__voi_1505.bmp	13.633	58.3574	18.9425	7.44991
dsr_602_15w_rec_tra_voi__voi_1504.bmp	13.6239	57.8473	18.8931	7.61477
dsr_602_15w_rec_tra_voi__voi_1503.bmp	13.6149	57.6568	18.8803	7.58408
dsr_602_15w_rec_tra_voi__voi_1502.bmp	13.6058	57.358	18.7352	7.40309
dsr_602_15w_rec_tra_voi__voi_1501.bmp	13.5968	57.0903	18.6883	7.38007
dsr_602_15w_rec_tra_voi__voi_1500.bmp	13.5877	57.208	18.6938	7.54334
dsr_602_15w_rec_tra_voi__voi_1499.bmp	13.5786	57.046	18.676	7.67977
dsr_602_15w_rec_tra_voi__voi_1498.bmp	13.5696	57.1711	18.6972	7.81321
dsr_602_15w_rec_tra_voi__voi_1497.bmp	13.5605	57.0561	18.7543	7.83164
dsr_602_15w_rec_tra_voi__voi_1496.bmp	13.5515	56.7954	18.6816	7.75976
dsr_602_15w_rec_tra_voi__voi_1495.bmp	13.5424	56.6915	18.6793	7.709
dsr_602_15w_rec_tra_voi__voi_1494.bmp	13.5333	57.1186	18.6723	7.78841
dsr_602_15w_rec_tra_voi__voi_1493.bmp	13.5243	56.8846	18.5349	7.73973
dsr_602_15w_rec_tra_voi__voi_1492.bmp	13.5152	56.9613	18.4536	7.7847
dsr_602_15w_rec_tra_voi__voi_1491.bmp	13.5062	56.8334	18.315	7.80692
dsr_602_15w_rec_tra_voi__voi_1490.bmp	13.4971	56.5115	18.2717	7.9506
dsr_602_15w_rec_tra_voi__voi_1489.bmp	13.488	56.3116	18.2368	7.97023
dsr_602_15w_rec_tra_voi__voi_1488.bmp	13.479	56.502	18.1885	8.07502
dsr_602_15w_rec_tra_voi__voi_1487.bmp	13.4699	56.7535	18.1307	8.11376
dsr_602_15w_rec_tra_voi__voi_1486.bmp	13.4609	57.2691	18.0965	8.09102
dsr_602_15w_rec_tra_voi__voi_1485.bmp	13.4518	57.1156	18.0437	8.02328
dsr_602_15w_rec_tra_voi__voi_1484.bmp	13.4428	56.9911	17.9868	8.01212
dsr_602_15w_rec_tra_voi__voi_1483.bmp	13.4337	56.6951	17.9358	8.01882
dsr_602_15w_rec_tra_voi__voi_1482.bmp	13.4246	56.5325	17.9363	8.10917
dsr_602_15w_rec_tra_voi__voi_1481.bmp	13.4156	56.3968	17.8893	8.10335
dsr_602_15w_rec_tra_voi__voi_1480.bmp	13.4065	55.7904	17.7443	8.03875
dsr_602_15w_rec_tra_voi__voi_1479.bmp	13.3975	55.5879	17.7067	8.05033
dsr_602_15w_rec_tra_voi__voi_1478.bmp	13.3884	55.368	17.6626	8.02204
dsr_602_15w_rec_tra_voi__voi_1477.bmp	13.3794	55.0836	17.6133	8.22038
dsr_602_15w_rec_tra_voi__voi_1476.bmp	13.3703	54.8687	17.5439	8.1829
dsr_602_15w_rec_tra_voi__voi_1475.bmp	13.3612	55.0699	17.4555	8.14428
dsr_602_15w_rec_tra_voi__voi_1474.bmp	13.3522	55.1548	17.2169	8.04376
dsr_602_15w_rec_tra_voi__voi_1473.bmp	13.3431	55.4865	17.076	8.02846
dsr_602_15w_rec_tra_voi__voi_1472.bmp	13.3341	55.8498	17.0256	8.01817
dsr_602_15w_rec_tra_voi__voi_1471.bmp	13.325	55.7495	16.9009	7.97691
dsr_602_15w_rec_tra_voi__voi_1470.bmp	13.3159	55.6961	16.8233	7.92841
dsr_602_15w_rec_tra_voi__voi_1469.bmp	13.3069	55.3042	16.598	7.83466
dsr_602_15w_rec_tra_voi__voi_1468.bmp	13.2978	55.3001	16.558	7.77951
dsr_602_15w_rec_tra_voi__voi_1467.bmp	13.2888	55.1066	16.4594	7.73543
dsr_602_15w_rec_tra_voi__voi_1466.bmp	13.2797	55.1438	16.4059	7.67687
dsr_602_15w_rec_tra_voi__voi_1465.bmp	13.2706	55.1545	16.2773	7.60136
dsr_602_15w_rec_tra_voi__voi_1464.bmp	13.2616	54.8233	16.1268	7.55337
dsr_602_15w_rec_tra_voi__voi_1463.bmp	13.2525	54.0217	15.9923	7.50727
dsr_602_15w_rec_tra_voi__voi_1462.bmp	13.2435	53.717	15.9669	7.48831
dsr_602_15w_rec_tra_voi__voi_1461.bmp	13.2344	53.6788	15.9393	7.41513
dsr_602_15w_rec_tra_voi__voi_1460.bmp	13.2254	54.4447	15.9383	7.4516
dsr_602_15w_rec_tra_voi__voi_1459.bmp	13.2163	54.5115	15.8852	7.43187
dsr_602_15w_rec_tra_voi__voi_1458.bmp	13.2072	54.3578	15.8302	7.50879
dsr_602_15w_rec_tra_voi__voi_1457.bmp	13.1982	54.1531	15.7684	7.56378
dsr_602_15w_rec_tra_voi__voi_1456.bmp	13.1891	54.1989	15.6122	7.60085
dsr_602_15w_rec_tra_voi__voi_1455.bmp	13.1801	54.0279	15.5457	7.59022
dsr_602_15w_rec_tra_voi__voi_1454.bmp	13.171	53.7692	15.5188	7.58769
dsr_602_15w_rec_tra_voi__voi_1453.bmp	13.1619	53.5627	15.4456	7.47461
dsr_602_15w_rec_tra_voi__voi_1452.bmp	13.1529	53.2965	15.3946	7.41664
dsr_602_15w_rec_tra_voi__voi_1451.bmp	13.1438	53.6136	15.4121	7.33669
dsr_602_15w_rec_tra_voi__voi_1450.bmp	13.1348	53.8109	15.4031	7.35785
dsr_602_15w_rec_tra_voi__voi_1449.bmp	13.1257	53.7138	15.3891	7.29285
dsr_602_15w_rec_tra_voi__voi_1448.bmp	13.1166	53.8152	15.4441	7.28232
dsr_602_15w_rec_tra_voi__voi_1447.bmp	13.1076	53.4538	15.3934	7.23011
dsr_602_15w_rec_tra_voi__voi_1446.bmp	13.0985	53.2879	15.3595	7.22111
dsr_602_15w_rec_tra_voi__voi_1445.bmp	13.0895	53.0886	15.3259	7.24544
dsr_602_15w_rec_tra_voi__voi_1444.bmp	13.0804	53.1176	15.3624	7.22645
dsr_602_15w_rec_tra_voi__voi_1443.bmp	13.0714	53.0533	15.3716	7.1378
dsr_602_15w_rec_tra_voi__voi_1442.bmp	13.0623	53.0707	15.3304	7.11103
dsr_602_15w_rec_tra_voi__voi_1441.bmp	13.0533	53.0258	15.2732	7.06272
dsr_602_15w_rec_tra_voi__voi_1440.bmp	13.0442	52.9546	15.2724	7.16396
dsr_602_15w_rec_tra_voi__voi_1439.bmp	13.0351	52.6169	15.3047	7.23341
dsr_602_15w_rec_tra_voi__voi_1438.bmp	13.0261	52.5963	15.2633	7.33917
dsr_602_15w_rec_tra_voi__voi_1437.bmp	13.017	52.2166	15.1153	7.33803
dsr_602_15w_rec_tra_voi__voi_1436.bmp	13.0079	52.289	15.1089	7.35033
dsr_602_15w_rec_tra_voi__voi_1435.bmp	12.9989	52.2627	15.0381	7.26713
dsr_602_15w_rec_tra_voi__voi_1434.bmp	12.9898	52.4901	15.013	7.27843
dsr_602_15w_rec_tra_voi__voi_1433.bmp	12.9808	52.5918	15.0015	7.27753
dsr_602_15w_rec_tra_voi__voi_1432.bmp	12.9717	52.7468	14.941	7.16405
dsr_602_15w_rec_tra_voi__voi_1431.bmp	12.9627	52.8306	14.8918	7.11589
dsr_602_15w_rec_tra_voi__voi_1430.bmp	12.9536	52.3032	14.7544	7.0897
dsr_602_15w_rec_tra_voi__voi_1429.bmp	12.9445	51.8806	14.7844	7.17658
dsr_602_15w_rec_tra_voi__voi_1428.bmp	12.9355	51.8568	14.8528	7.23396
dsr_602_15w_rec_tra_voi__voi_1427.bmp	12.9264	52.0388	14.804	7.31564
dsr_602_15w_rec_tra_voi__voi_1426.bmp	12.9174	51.897	14.7538	7.26469
dsr_602_15w_rec_tra_voi__voi_1425.bmp	12.9083	51.5764	14.6671	7.2582
dsr_602_15w_rec_tra_voi__voi_1424.bmp	12.8993	51.5594	14.5955	7.22722
dsr_602_15w_rec_tra_voi__voi_1423.bmp	12.8902	51.2839	14.4769	7.18419
dsr_602_15w_rec_tra_voi__voi_1422.bmp	12.8811	51.5561	14.3692	7.19026
dsr_602_15w_rec_tra_voi__voi_1421.bmp	12.8721	51.7871	14.2916	7.29812
dsr_602_15w_rec_tra_voi__voi_1420.bmp	12.863	51.8905	14.2521	7.3455
dsr_602_15w_rec_tra_voi__voi_1419.bmp	12.854	51.8816	14.1711	7.39045

## Sheet: 603_12w
[ 09/03/18 12:04:34 ] ROI
ROI filename	Z:\KimT\DSR_603_12W\dsr603_12w_rec_Tra\VOI\whoel ROI\dsr603_12w_rec_tra_voi__voi_.roi
Mode		Global	Global	Global
Lower grey threshold		25	88	164
Upper grey threshold		255	255	255
File name	Z position	Percent bone area	Percent bone area	Percent bone area
	Pos.Z	B.Ar/T.Ar	B.Ar/T.Ar	B.Ar/T.Ar
	mm	%	%	%
dsr603_12w_rec_tra_voi__voi_1789.bmp	16.2056	69.9285	14.6455	0.01376
dsr603_12w_rec_tra_voi__voi_1788.bmp	16.1965	69.1822	14.6825	0.02669
dsr603_12w_rec_tra_voi__voi_1787.bmp	16.1875	68.7122	14.4457	0.02965
dsr603_12w_rec_tra_voi__voi_1786.bmp	16.1784	68.424	14.2731	0.04543
dsr603_12w_rec_tra_voi__voi_1785.bmp	16.1694	68.5678	14.3262	0.06282
dsr603_12w_rec_tra_voi__voi_1784.bmp	16.1603	67.8029	14.2218	0.06192
dsr603_12w_rec_tra_voi__voi_1783.bmp	16.1512	66.9957	14.1469	0.05074
dsr603_12w_rec_tra_voi__voi_1782.bmp	16.1422	68.404	14.4278	0.03766
dsr603_12w_rec_tra_voi__voi_1781.bmp	16.1331	68.1412	14.5103	0.03132
dsr603_12w_rec_tra_voi__voi_1780.bmp	16.1241	69.6128	14.9555	0.02448
dsr603_12w_rec_tra_voi__voi_1779.bmp	16.115	69.1726	14.9145	0.02169
dsr603_12w_rec_tra_voi__voi_1778.bmp	16.1059	69.3381	15.1306	0.02644
dsr603_12w_rec_tra_voi__voi_1777.bmp	16.0969	69.8052	15.5333	0.02992
dsr603_12w_rec_tra_voi__voi_1776.bmp	16.0878	69.6131	15.7248	0.02538
dsr603_12w_rec_tra_voi__voi_1775.bmp	16.0788	68.0811	15.5264	0.03635
dsr603_12w_rec_tra_voi__voi_1774.bmp	16.0697	69.3979	15.8179	0.02814
dsr603_12w_rec_tra_voi__voi_1773.bmp	16.0607	69.9567	15.921	0.02646
dsr603_12w_rec_tra_voi__voi_1772.bmp	16.0516	68.916	15.6069	0.03421
dsr603_12w_rec_tra_voi__voi_1771.bmp	16.0425	69.3719	15.6733	0.03712
dsr603_12w_rec_tra_voi__voi_1770.bmp	16.0335	70.0894	15.835	0.02868
dsr603_12w_rec_tra_voi__voi_1769.bmp	16.0244	69.1132	15.7507	0.01195
dsr603_12w_rec_tra_voi__voi_1768.bmp	16.0154	69.9046	16.1197	0.00293
dsr603_12w_rec_tra_voi__voi_1767.bmp	16.0063	69.5767	16.2979	0.00436
dsr603_12w_rec_tra_voi__voi_1766.bmp	15.9972	69.5179	16.6504	0.01175
dsr603_12w_rec_tra_voi__voi_1765.bmp	15.9882	70.6613	17.2492	0.01359
dsr603_12w_rec_tra_voi__voi_1764.bmp	15.9791	70.9778	17.6395	0.01624
dsr603_12w_rec_tra_voi__voi_1763.bmp	15.9701	70.9462	17.7721	0.01802
dsr603_12w_rec_tra_voi__voi_1762.bmp	15.961	69.1786	17.451	0.01313
dsr603_12w_rec_tra_voi__voi_1761.bmp	15.952	69.7282	17.6761	0.00454
dsr603_12w_rec_tra_voi__voi_1760.bmp	15.9429	68.7867	17.4639	0
dsr603_12w_rec_tra_voi__voi_1759.bmp	15.9338	68.6437	17.3457	0
dsr603_12w_rec_tra_voi__voi_1758.bmp	15.9248	68.4994	17.4178	0.01807
dsr603_12w_rec_tra_voi__voi_1757.bmp	15.9157	68.469	17.5726	0.03352
dsr603_12w_rec_tra_voi__voi_1756.bmp	15.9067	66.3551	17.2788	0.05972
dsr603_12w_rec_tra_voi__voi_1755.bmp	15.8976	67.8729	18.0881	0.10358
dsr603_12w_rec_tra_voi__voi_1754.bmp	15.8885	67.1333	18.3192	0.10248
dsr603_12w_rec_tra_voi__voi_1753.bmp	15.8795	66.5146	18.49	0.10301
dsr603_12w_rec_tra_voi__voi_1752.bmp	15.8704	67.1783	18.9595	0.1262
dsr603_12w_rec_tra_voi__voi_1751.bmp	15.8614	66.601	19.0814	0.15895
dsr603_12w_rec_tra_voi__voi_1750.bmp	15.8523	66.6834	19.4245	0.19022
dsr603_12w_rec_tra_voi__voi_1749.bmp	15.8432	66.8422	19.6583	0.21367
dsr603_12w_rec_tra_voi__voi_1748.bmp	15.8342	67.1338	19.7753	0.21267
dsr603_12w_rec_tra_voi__voi_1747.bmp	15.8251	67.3699	19.9269	0.22014
dsr603_12w_rec_tra_voi__voi_1746.bmp	15.8161	66.8437	19.9055	0.19585
dsr603_12w_rec_tra_voi__voi_1745.bmp	15.807	66.9692	20.1146	0.19757
dsr603_12w_rec_tra_voi__voi_1744.bmp	15.798	67.8309	20.4925	0.20803
dsr603_12w_rec_tra_voi__voi_1743.bmp	15.7889	66.8484	20.3886	0.23531
dsr603_12w_rec_tra_voi__voi_1742.bmp	15.7798	66.9088	20.4405	0.22855
dsr603_12w_rec_tra_voi__voi_1741.bmp	15.7708	66.0932	20.2503	0.23673
dsr603_12w_rec_tra_voi__voi_1740.bmp	15.7617	66.1891	20.4016	0.24563
dsr603_12w_rec_tra_voi__voi_1739.bmp	15.7527	67.069	20.7452	0.27707
dsr603_12w_rec_tra_voi__voi_1738.bmp	15.7436	65.4749	20.5172	0.26971
dsr603_12w_rec_tra_voi__voi_1737.bmp	15.7346	65.5779	20.5633	0.27714
dsr603_12w_rec_tra_voi__voi_1736.bmp	15.7255	65.6005	20.5279	0.29274
dsr603_12w_rec_tra_voi__voi_1735.bmp	15.7164	66.1215	20.6024	0.28775
dsr603_12w_rec_tra_voi__voi_1734.bmp	15.7074	65.977	20.5223	0.27127
dsr603_12w_rec_tra_voi__voi_1733.bmp	15.6983	66.5435	20.7134	0.25774
dsr603_12w_rec_tra_voi__voi_1732.bmp	15.6893	66.6794	20.6779	0.24863
dsr603_12w_rec_tra_voi__voi_1731.bmp	15.6802	67.6387	20.8496	0.23643
dsr603_12w_rec_tra_voi__voi_1730.bmp	15.6711	67.4089	20.6804	0.2051
dsr603_12w_rec_tra_voi__voi_1729.bmp	15.6621	65.5556	20.0279	0.17787
dsr603_12w_rec_tra_voi__voi_1728.bmp	15.653	65.7802	19.9163	0.17635
dsr603_12w_rec_tra_voi__voi_1727.bmp	15.644	65.7497	19.8327	0.18491
dsr603_12w_rec_tra_voi__voi_1726.bmp	15.6349	67.3937	20.1199	0.16783
dsr603_12w_rec_tra_voi__voi_1725.bmp	15.6258	67.6225	20.1398	0.1664
dsr603_12w_rec_tra_voi__voi_1724.bmp	15.6168	67.4589	20.0175	0.17888
dsr603_12w_rec_tra_voi__voi_1723.bmp	15.6077	65.3673	19.4326	0.21571
dsr603_12w_rec_tra_voi__voi_1722.bmp	15.5987	65.3807	19.633	0.25193
dsr603_12w_rec_tra_voi__voi_1721.bmp	15.5896	64.8598	19.7196	0.26916
dsr603_12w_rec_tra_voi__voi_1720.bmp	15.5806	66.2999	20.2647	0.2765
dsr603_12w_rec_tra_voi__voi_1719.bmp	15.5715	66.4023	20.419	0.28538
dsr603_12w_rec_tra_voi__voi_1718.bmp	15.5624	63.7654	19.781	0.25443
dsr603_12w_rec_tra_voi__voi_1717.bmp	15.5534	66.7535	20.9118	0.29521
dsr603_12w_rec_tra_voi__voi_1716.bmp	15.5443	66.2551	20.9506	0.30166
dsr603_12w_rec_tra_voi__voi_1715.bmp	15.5353	67.3256	21.4447	0.31345
dsr603_12w_rec_tra_voi__voi_1714.bmp	15.5262	68.3223	21.8779	0.31374
dsr603_12w_rec_tra_voi__voi_1713.bmp	15.5172	68.2409	21.9068	0.326
dsr603_12w_rec_tra_voi__voi_1712.bmp	15.5081	68.6171	22.0603	0.31108
dsr603_12w_rec_tra_voi__voi_1711.bmp	15.499	67.2347	21.5054	0.2697
dsr603_12w_rec_tra_voi__voi_1710.bmp	15.49	68.5704	21.8665	0.23136
dsr603_12w_rec_tra_voi__voi_1709.bmp	15.4809	68.9403	21.9652	0.22381
dsr603_12w_rec_tra_voi__voi_1708.bmp	15.4719	71.3526	22.7597	0.25565
dsr603_12w_rec_tra_voi__voi_1707.bmp	15.4628	70.1812	22.4221	0.32728
dsr603_12w_rec_tra_voi__voi_1706.bmp	15.4537	69.8076	22.2884	0.372
dsr603_12w_rec_tra_voi__voi_1705.bmp	15.4447	70.1416	22.419	0.36991
dsr603_12w_rec_tra_voi__voi_1704.bmp	15.4356	69.4823	22.3082	0.3258
dsr603_12w_rec_tra_voi__voi_1703.bmp	15.4266	68.8651	22.2576	0.3146
dsr603_12w_rec_tra_voi__voi_1702.bmp	15.4175	69.4985	22.5603	0.28413
dsr603_12w_rec_tra_voi__voi_1701.bmp	15.4085	69.1285	22.8151	0.23838
dsr603_12w_rec_tra_voi__voi_1700.bmp	15.3994	69.0947	23.0063	0.23579
dsr603_12w_rec_tra_voi__voi_1699.bmp	15.3903	68.1502	22.924	0.2829
dsr603_12w_rec_tra_voi__voi_1698.bmp	15.3813	67.1907	22.8274	0.34697
dsr603_12w_rec_tra_voi__voi_1697.bmp	15.3722	67.6681	23.1024	0.37431
dsr603_12w_rec_tra_voi__voi_1696.bmp	15.3631	67.6121	23.2645	0.38671
dsr603_12w_rec_tra_voi__voi_1695.bmp	15.3541	67.5241	23.3406	0.39536
dsr603_12w_rec_tra_voi__voi_1694.bmp	15.345	67.0045	23.3099	0.41622
dsr603_12w_rec_tra_voi__voi_1693.bmp	15.336	67.1904	23.6019	0.41582
dsr603_12w_rec_tra_voi__voi_1692.bmp	15.3269	66.6097	23.6289	0.35902
dsr603_12w_rec_tra_voi__voi_1691.bmp	15.3179	67.8325	24.0704	0.29427
dsr603_12w_rec_tra_voi__voi_1690.bmp	15.3088	67.3522	23.9651	0.24602
dsr603_12w_rec_tra_voi__voi_1689.bmp	15.2997	67.3503	24.0046	0.2646
dsr603_12w_rec_tra_voi__voi_1688.bmp	15.2907	67.719	24.0855	0.28579
dsr603_12w_rec_tra_voi__voi_1687.bmp	15.2816	69.2909	24.6751	0.28958
dsr603_12w_rec_tra_voi__voi_1686.bmp	15.2726	68.0677	24.3404	0.30108
dsr603_12w_rec_tra_voi__voi_1685.bmp	15.2635	68.6978	24.6943	0.30264
dsr603_12w_rec_tra_voi__voi_1684.bmp	15.2545	69.1793	24.9074	0.36337
dsr603_12w_rec_tra_voi__voi_1683.bmp	15.2454	68.2439	24.8129	0.42158
dsr603_12w_rec_tra_voi__voi_1682.bmp	15.2363	67.6123	24.8259	0.46483
dsr603_12w_rec_tra_voi__voi_1681.bmp	15.2273	67.0534	24.7394	0.49489
dsr603_12w_rec_tra_voi__voi_1680.bmp	15.2182	65.9405	24.3485	0.53174
dsr603_12w_rec_tra_voi__voi_1679.bmp	15.2092	65.1914	24.0825	0.56366
dsr603_12w_rec_tra_voi__voi_1678.bmp	15.2001	65.5595	24.267	0.59398
dsr603_12w_rec_tra_voi__voi_1677.bmp	15.191	66.6633	24.52	0.66866
dsr603_12w_rec_tra_voi__voi_1676.bmp	15.182	65.9807	23.9638	0.71607
dsr603_12w_rec_tra_voi__voi_1675.bmp	15.1729	66.0352	23.7935	0.73268
dsr603_12w_rec_tra_voi__voi_1674.bmp	15.1639	66.5351	23.8009	0.77104
dsr603_12w_rec_tra_voi__voi_1673.bmp	15.1548	66.1794	23.5936	0.86424
dsr603_12w_rec_tra_voi__voi_1672.bmp	15.1457	66.0352	23.3619	0.96704
dsr603_12w_rec_tra_voi__voi_1671.bmp	15.1367	66.1618	23.4166	1.00949
dsr603_12w_rec_tra_voi__voi_1670.bmp	15.1276	65.9076	23.3109	1.09823
dsr603_12w_rec_tra_voi__voi_1669.bmp	15.1186	68.3157	24.2527	1.15272
dsr603_12w_rec_tra_voi__voi_1668.bmp	15.1095	68.9147	24.3978	1.10599
dsr603_12w_rec_tra_voi__voi_1667.bmp	15.1005	67.7185	23.9569	1.08127
dsr603_12w_rec_tra_voi__voi_1666.bmp	15.0914	67.9384	24.0184	1.06831
dsr603_12w_rec_tra_voi__voi_1665.bmp	15.0823	68.8324	24.3342	1.09543
dsr603_12w_rec_tra_voi__voi_1664.bmp	15.0733	68.5059	24.24	1.15673
dsr603_12w_rec_tra_voi__voi_1663.bmp	15.0642	67.839	24.0407	1.23304
dsr603_12w_rec_tra_voi__voi_1662.bmp	15.0552	67.6945	24.0652	1.21763
dsr603_12w_rec_tra_voi__voi_1661.bmp	15.0461	68.234	24.2973	1.06072
dsr603_12w_rec_tra_voi__voi_1660.bmp	15.0371	68.1077	24.2039	0.90618
dsr603_12w_rec_tra_voi__voi_1659.bmp	15.028	66.8339	23.6604	0.85274
dsr603_12w_rec_tra_voi__voi_1658.bmp	15.0189	66.6102	23.4433	0.92212
dsr603_12w_rec_tra_voi__voi_1657.bmp	15.0099	68.1491	24.0381	0.96133
dsr603_12w_rec_tra_voi__voi_1656.bmp	15.0008	69.1162	24.3704	1.02277
dsr603_12w_rec_tra_voi__voi_1655.bmp	14.9918	68.5118	24.123	1.02266
dsr603_12w_rec_tra_voi__voi_1654.bmp	14.9827	67.6265	23.8912	1.0428
dsr603_12w_rec_tra_voi__voi_1653.bmp	14.9736	67.59	23.8641	1.05016
dsr603_12w_rec_tra_voi__voi_1652.bmp	14.9646	66.8036	23.4833	1.0176
dsr603_12w_rec_tra_voi__voi_1651.bmp	14.9555	66.4161	23.3333	1.02828
dsr603_12w_rec_tra_voi__voi_1650.bmp	14.9465	66.3699	23.1734	0.97213
dsr603_12w_rec_tra_voi__voi_1649.bmp	14.9374	66.9181	23.2824	0.95095
dsr603_12w_rec_tra_voi__voi_1648.bmp	14.9284	67.3621	23.3357	0.92263
dsr603_12w_rec_tra_voi__voi_1647.bmp	14.9193	67.4493	23.2365	0.87935
dsr603_12w_rec_tra_voi__voi_1646.bmp	14.9102	68.5772	23.5633	0.88353
dsr603_12w_rec_tra_voi__voi_1645.bmp	14.9012	67.5166	23.0502	0.84061
dsr603_12w_rec_tra_voi__voi_1644.bmp	14.8921	67.9776	23.1518	0.86307
dsr603_12w_rec_tra_voi__voi_1643.bmp	14.8831	68.714	23.3679	0.85527
dsr603_12w_rec_tra_voi__voi_1642.bmp	14.874	67.9941	23.1183	0.84709
dsr603_12w_rec_tra_voi__voi_1641.bmp	14.8649	67.2249	22.7297	0.83883
dsr603_12w_rec_tra_voi__voi_1640.bmp	14.8559	67.5504	22.8336	0.89925
dsr603_12w_rec_tra_voi__voi_1639.bmp	14.8468	68.6273	23.1806	0.92767
dsr603_12w_rec_tra_voi__voi_1638.bmp	14.8378	69.641	23.4998	1.00144
dsr603_12w_rec_tra_voi__voi_1637.bmp	14.8287	69.663	23.4215	0.98076
dsr603_12w_rec_tra_voi__voi_1636.bmp	14.8196	68.6028	23.0561	0.92248
dsr603_12w_rec_tra_voi__voi_1635.bmp	14.8106	67.2342	22.6478	0.90838
dsr603_12w_rec_tra_voi__voi_1634.bmp	14.8015	69.4249	23.4066	0.96659
dsr603_12w_rec_tra_voi__voi_1633.bmp	14.7925	68.8333	23.2189	1.05129
dsr603_12w_rec_tra_voi__voi_1632.bmp	14.7834	68.0661	22.9473	1.10543
dsr603_12w_rec_tra_voi__voi_1631.bmp	14.7744	66.812	22.5433	1.0887
dsr603_12w_rec_tra_voi__voi_1630.bmp	14.7653	65.1876	21.895	1.09218
dsr603_12w_rec_tra_voi__voi_1629.bmp	14.7562	65.0477	21.8389	1.06993
dsr603_12w_rec_tra_voi__voi_1628.bmp	14.7472	65.8493	21.9628	1.09312
dsr603_12w_rec_tra_voi__voi_1627.bmp	14.7381	65.4413	21.7728	1.06775
dsr603_12w_rec_tra_voi__voi_1626.bmp	14.7291	65.2186	21.7285	1.12533
dsr603_12w_rec_tra_voi__voi_1625.bmp	14.72	65.1647	21.7682	1.17126
dsr603_12w_rec_tra_voi__voi_1624.bmp	14.7109	65.4678	21.977	1.20585
dsr603_12w_rec_tra_voi__voi_1623.bmp	14.7019	66.2154	22.2029	1.20878
dsr603_12w_rec_tra_voi__voi_1622.bmp	14.6928	66.1004	22.2998	1.20794
dsr603_12w_rec_tra_voi__voi_1621.bmp	14.6838	66.7957	22.5352	1.2516
dsr603_12w_rec_tra_voi__voi_1620.bmp	14.6747	66.7882	22.6152	1.3673
dsr603_12w_rec_tra_voi__voi_1619.bmp	14.6656	63.918	21.6617	1.41535
dsr603_12w_rec_tra_voi__voi_1618.bmp	14.6566	66.3371	22.4952	1.51909
dsr603_12w_rec_tra_voi__voi_1617.bmp	14.6475	67.4102	22.8857	1.51212
dsr603_12w_rec_tra_voi__voi_1616.bmp	14.6385	67.7295	23.0804	1.54181
dsr603_12w_rec_tra_voi__voi_1615.bmp	14.6294	67.9574	23.2363	1.51706
dsr603_12w_rec_tra_voi__voi_1614.bmp	14.6204	67.841	23.311	1.62128
dsr603_12w_rec_tra_voi__voi_1613.bmp	14.6113	66.9449	23.1734	1.67073
dsr603_12w_rec_tra_voi__voi_1612.bmp	14.6022	67.0566	23.3791	1.69328
dsr603_12w_rec_tra_voi__voi_1611.bmp	14.5932	66.2467	23.2519	1.63374
dsr603_12w_rec_tra_voi__voi_1610.bmp	14.5841	65.9023	23.2165	1.67915
dsr603_12w_rec_tra_voi__voi_1609.bmp	14.5751	64.8977	23.077	1.73265
dsr603_12w_rec_tra_voi__voi_1608.bmp	14.566	64.3346	23.0508	1.71024
dsr603_12w_rec_tra_voi__voi_1607.bmp	14.557	64.4142	23.1234	1.65284
dsr603_12w_rec_tra_voi__voi_1606.bmp	14.5479	65.1305	23.2581	1.73679
dsr603_12w_rec_tra_voi__voi_1605.bmp	14.5388	66.2788	23.5829	1.8877
dsr603_12w_rec_tra_voi__voi_1604.bmp	14.5298	66.4613	23.4512	1.92908
dsr603_12w_rec_tra_voi__voi_1603.bmp	14.5207	66.62	23.2469	2.05115
dsr603_12w_rec_tra_voi__voi_1602.bmp	14.5117	66.1534	23.0146	2.15417
dsr603_12w_rec_tra_voi__voi_1601.bmp	14.5026	65.2438	22.7409	2.17439
dsr603_12w_rec_tra_voi__voi_1600.bmp	14.4935	65.9832	22.8938	2.22349
dsr603_12w_rec_tra_voi__voi_1599.bmp	14.4845	65.6429	22.8372	2.26312
dsr603_12w_rec_tra_voi__voi_1598.bmp	14.4754	65.7442	22.9744	2.2371
dsr603_12w_rec_tra_voi__voi_1597.bmp	14.4664	64.8199	22.8585	2.24997
dsr603_12w_rec_tra_voi__voi_1596.bmp	14.4573	65.231	23.0848	2.28171
dsr603_12w_rec_tra_voi__voi_1595.bmp	14.4482	62.9564	22.1862	2.22546
dsr603_12w_rec_tra_voi__voi_1594.bmp	14.4392	64.7289	22.7943	2.26269
dsr603_12w_rec_tra_voi__voi_1593.bmp	14.4301	65.5094	23.0416	2.26715
dsr603_12w_rec_tra_voi__voi_1592.bmp	14.4211	64.9945	22.9984	2.22383
dsr603_12w_rec_tra_voi__voi_1591.bmp	14.412	65.4023	23.1549	2.18208
dsr603_12w_rec_tra_voi__voi_1590.bmp	14.403	65.7914	23.3577	2.16335
dsr603_12w_rec_tra_voi__voi_1589.bmp	14.3939	65.926	23.3764	2.18956
dsr603_12w_rec_tra_voi__voi_1588.bmp	14.3848	66.5813	23.5062	2.23989
dsr603_12w_rec_tra_voi__voi_1587.bmp	14.3758	66.211	23.3622	2.23398
dsr603_12w_rec_tra_voi__voi_1586.bmp	14.3667	63.9202	22.4914	2.16929
dsr603_12w_rec_tra_voi__voi_1585.bmp	14.3577	65.9627	23.1602	2.25556
dsr603_12w_rec_tra_voi__voi_1584.bmp	14.3486	64.7431	22.6879	2.21175
dsr603_12w_rec_tra_voi__voi_1583.bmp	14.3395	63.7876	22.4073	2.19861
dsr603_12w_rec_tra_voi__voi_1582.bmp	14.3305	63.717	22.2684	2.28441
dsr603_12w_rec_tra_voi__voi_1581.bmp	14.3214	63.3867	22.0073	2.43633
dsr603_12w_rec_tra_voi__voi_1580.bmp	14.3124	63.4152	21.8624	2.53175
dsr603_12w_rec_tra_voi__voi_1579.bmp	14.3033	63.4152	21.9171	2.6302
dsr603_12w_rec_tra_voi__voi_1578.bmp	14.2943	63.2468	21.8836	2.6507
dsr603_12w_rec_tra_voi__voi_1577.bmp	14.2852	63.8241	22.1247	2.55716
dsr603_12w_rec_tra_voi__voi_1576.bmp	14.2761	63.934	22.0937	2.48205
dsr603_12w_rec_tra_voi__voi_1575.bmp	14.2671	64.3028	22.1519	2.41155
dsr603_12w_rec_tra_voi__voi_1574.bmp	14.258	65.3752	22.4128	2.36013
dsr603_12w_rec_tra_voi__voi_1573.bmp	14.249	67.8449	23.1136	2.32687
dsr603_12w_rec_tra_voi__voi_1572.bmp	14.2399	68.051	23.0844	2.32513
dsr603_12w_rec_tra_voi__voi_1571.bmp	14.2309	67.7996	22.8945	2.40193
dsr603_12w_rec_tra_voi__voi_1570.bmp	14.2218	67.9251	22.9507	2.46509
dsr603_12w_rec_tra_voi__voi_1569.bmp	14.2127	67.2711	22.8183	2.3213
dsr603_12w_rec_tra_voi__voi_1568.bmp	14.2037	64.7225	22.0539	2.22618

## Sheet: 603_15w
[ 09/03/18 12:06:20 ] ROI
ROI filename	Z:\KimT\DSR_603_15W\DSR_603_15W_Rec\DSR_603_15W_rec_Tra\VOI\whole ROI\dsr_603_15w_rec_tra_voi__voi_.roi
Mode		Global	Global	Global
Lower grey threshold		25	88	164
Upper grey threshold		255	255	255
File name	Z position	Percent bone area	Percent bone area	Percent bone area
	Pos.Z	B.Ar/T.Ar	B.Ar/T.Ar	B.Ar/T.Ar
	mm	%	%	%
dsr_603_15w_rec_tra_voi__voi_1826.bmp	16.5407	62.9248	20.2684	1.50605
dsr_603_15w_rec_tra_voi__voi_1825.bmp	16.5317	63.2707	20.3247	1.45872
dsr_603_15w_rec_tra_voi__voi_1824.bmp	16.5226	63.376	20.3916	1.44097
dsr_603_15w_rec_tra_voi__voi_1823.bmp	16.5136	63.2139	20.3764	1.40635
dsr_603_15w_rec_tra_voi__voi_1822.bmp	16.5045	62.7696	20.2068	1.40004
dsr_603_15w_rec_tra_voi__voi_1821.bmp	16.4955	63.2171	20.3225	1.41055
dsr_603_15w_rec_tra_voi__voi_1820.bmp	16.4864	64.0343	20.4317	1.4166
dsr_603_15w_rec_tra_voi__voi_1819.bmp	16.4773	64.1892	20.3892	1.49119
dsr_603_15w_rec_tra_voi__voi_1818.bmp	16.4683	64.397	20.3511	1.60754
dsr_603_15w_rec_tra_voi__voi_1817.bmp	16.4592	64.5992	20.3776	1.58768
dsr_603_15w_rec_tra_voi__voi_1816.bmp	16.4502	63.7894	20.2827	1.56297
dsr_603_15w_rec_tra_voi__voi_1815.bmp	16.4411	64.0629	20.3788	1.54838
dsr_603_15w_rec_tra_voi__voi_1814.bmp	16.4321	63.8951	20.3838	1.57433
dsr_603_15w_rec_tra_voi__voi_1813.bmp	16.423	63.7484	20.4302	1.56109
dsr_603_15w_rec_tra_voi__voi_1812.bmp	16.4139	63.9687	20.5505	1.54985
dsr_603_15w_rec_tra_voi__voi_1811.bmp	16.4049	63.7421	20.6962	1.60465
dsr_603_15w_rec_tra_voi__voi_1810.bmp	16.3958	63.2387	20.7694	1.71242
dsr_603_15w_rec_tra_voi__voi_1809.bmp	16.3868	62.8201	20.8748	1.86878
dsr_603_15w_rec_tra_voi__voi_1808.bmp	16.3777	61.9595	20.7473	2.04134
dsr_603_15w_rec_tra_voi__voi_1807.bmp	16.3686	61.6915	20.8282	2.23008
dsr_603_15w_rec_tra_voi__voi_1806.bmp	16.3596	61.3488	20.727	2.39362
dsr_603_15w_rec_tra_voi__voi_1805.bmp	16.3505	61.1506	20.7556	2.45654
dsr_603_15w_rec_tra_voi__voi_1804.bmp	16.3415	60.9293	20.9293	2.55853
dsr_603_15w_rec_tra_voi__voi_1803.bmp	16.3324	61.2381	21.3599	2.61619
dsr_603_15w_rec_tra_voi__voi_1802.bmp	16.3234	60.8483	21.5689	2.61658
dsr_603_15w_rec_tra_voi__voi_1801.bmp	16.3143	60.2952	21.746	2.58549
dsr_603_15w_rec_tra_voi__voi_1800.bmp	16.3052	59.7839	21.9006	2.53559
dsr_603_15w_rec_tra_voi__voi_1799.bmp	16.2962	59.4373	21.9453	2.46467
dsr_603_15w_rec_tra_voi__voi_1798.bmp	16.2871	59.2036	22.0106	2.49345
dsr_603_15w_rec_tra_voi__voi_1797.bmp	16.2781	59.511	22.0463	2.52626
dsr_603_15w_rec_tra_voi__voi_1796.bmp	16.269	59.5223	21.9867	2.56074
dsr_603_15w_rec_tra_voi__voi_1795.bmp	16.2599	59.652	21.8888	2.58314
dsr_603_15w_rec_tra_voi__voi_1794.bmp	16.2509	60.0149	21.9241	2.68013
dsr_603_15w_rec_tra_voi__voi_1793.bmp	16.2418	60.4279	22.0527	2.79798
dsr_603_15w_rec_tra_voi__voi_1792.bmp	16.2328	60.5177	22.0622	2.85432
dsr_603_15w_rec_tra_voi__voi_1791.bmp	16.2237	60.4377	22.0524	2.89312
dsr_603_15w_rec_tra_voi__voi_1790.bmp	16.2146	60.4466	22.0942	2.91691
dsr_603_15w_rec_tra_voi__voi_1789.bmp	16.2056	60.4614	22.2854	2.95796
dsr_603_15w_rec_tra_voi__voi_1788.bmp	16.1965	60.2623	22.3578	2.9124
dsr_603_15w_rec_tra_voi__voi_1787.bmp	16.1875	60.2125	22.4501	3.01558
dsr_603_15w_rec_tra_voi__voi_1786.bmp	16.1784	60.262	22.5617	3.08195
dsr_603_15w_rec_tra_voi__voi_1785.bmp	16.1694	60.3188	22.6018	3.11669
dsr_603_15w_rec_tra_voi__voi_1784.bmp	16.1603	60.6541	22.6486	3.1379
dsr_603_15w_rec_tra_voi__voi_1783.bmp	16.1512	60.6188	22.5761	3.1517
dsr_603_15w_rec_tra_voi__voi_1782.bmp	16.1422	60.5309	22.4752	3.24873
dsr_603_15w_rec_tra_voi__voi_1781.bmp	16.1331	60.5299	22.4433	3.32454
dsr_603_15w_rec_tra_voi__voi_1780.bmp	16.1241	61.0618	22.5613	3.36875
dsr_603_15w_rec_tra_voi__voi_1779.bmp	16.115	61.63	22.5388	3.32085
dsr_603_15w_rec_tra_voi__voi_1778.bmp	16.1059	61.6039	22.4232	3.4266
dsr_603_15w_rec_tra_voi__voi_1777.bmp	16.0969	61.5383	22.3577	3.49468
dsr_603_15w_rec_tra_voi__voi_1776.bmp	16.0878	61.59	22.3304	3.57664
dsr_603_15w_rec_tra_voi__voi_1775.bmp	16.0788	62.0819	22.4752	3.67373
dsr_603_15w_rec_tra_voi__voi_1774.bmp	16.0697	62.3693	22.445	3.70035
dsr_603_15w_rec_tra_voi__voi_1773.bmp	16.0607	62.404	22.3947	3.75071
dsr_603_15w_rec_tra_voi__voi_1772.bmp	16.0516	62.064	22.3273	3.85926
dsr_603_15w_rec_tra_voi__voi_1771.bmp	16.0425	61.9376	22.3259	3.98766
dsr_603_15w_rec_tra_voi__voi_1770.bmp	16.0335	61.8916	22.3554	4.15112
dsr_603_15w_rec_tra_voi__voi_1769.bmp	16.0244	61.849	22.3647	4.31935
dsr_603_15w_rec_tra_voi__voi_1768.bmp	16.0154	61.4934	22.2673	4.38436
dsr_603_15w_rec_tra_voi__voi_1767.bmp	16.0063	61.4761	22.1543	4.41911
dsr_603_15w_rec_tra_voi__voi_1766.bmp	15.9972	61.7253	22.1706	4.56788
dsr_603_15w_rec_tra_voi__voi_1765.bmp	15.9882	61.2485	22.1416	4.72705
dsr_603_15w_rec_tra_voi__voi_1764.bmp	15.9791	61.078	22.1297	4.81841
dsr_603_15w_rec_tra_voi__voi_1763.bmp	15.9701	60.8445	22.1448	5.01086
dsr_603_15w_rec_tra_voi__voi_1762.bmp	15.961	60.7764	22.169	5.17754
dsr_603_15w_rec_tra_voi__voi_1761.bmp	15.952	60.5552	22.2019	5.43489
dsr_603_15w_rec_tra_voi__voi_1760.bmp	15.9429	60.5203	22.1268	5.4472
dsr_603_15w_rec_tra_voi__voi_1759.bmp	15.9338	60.4221	21.9409	5.44792
dsr_603_15w_rec_tra_voi__voi_1758.bmp	15.9248	60.5311	21.7794	5.30426
dsr_603_15w_rec_tra_voi__voi_1757.bmp	15.9157	60.6038	21.7532	5.22232
dsr_603_15w_rec_tra_voi__voi_1756.bmp	15.9067	60.2549	21.482	5.08149
dsr_603_15w_rec_tra_voi__voi_1755.bmp	15.8976	59.9487	21.3808	4.96154
dsr_603_15w_rec_tra_voi__voi_1754.bmp	15.8885	60.1388	21.3938	4.8593
dsr_603_15w_rec_tra_voi__voi_1753.bmp	15.8795	60.2559	21.4387	4.80215
dsr_603_15w_rec_tra_voi__voi_1752.bmp	15.8704	59.9892	21.4454	4.67999
dsr_603_15w_rec_tra_voi__voi_1751.bmp	15.8614	59.7845	21.4679	4.62756
dsr_603_15w_rec_tra_voi__voi_1750.bmp	15.8523	59.6051	21.5209	4.65161
dsr_603_15w_rec_tra_voi__voi_1749.bmp	15.8432	59.2634	21.3924	4.65693
dsr_603_15w_rec_tra_voi__voi_1748.bmp	15.8342	59.1263	21.4388	4.72562
dsr_603_15w_rec_tra_voi__voi_1747.bmp	15.8251	58.9742	21.3535	4.81528
dsr_603_15w_rec_tra_voi__voi_1746.bmp	15.8161	58.4588	21.1987	4.87566
dsr_603_15w_rec_tra_voi__voi_1745.bmp	15.807	58.1565	21.1574	4.96913
dsr_603_15w_rec_tra_voi__voi_1744.bmp	15.798	58.0802	21.0987	5.0683
dsr_603_15w_rec_tra_voi__voi_1743.bmp	15.7889	58.3297	21.1601	5.15856
dsr_603_15w_rec_tra_voi__voi_1742.bmp	15.7798	58.4099	21.2024	5.07615
dsr_603_15w_rec_tra_voi__voi_1741.bmp	15.7708	58.1226	21.1076	4.91664
dsr_603_15w_rec_tra_voi__voi_1740.bmp	15.7617	58.1695	21.0166	4.93658
dsr_603_15w_rec_tra_voi__voi_1739.bmp	15.7527	58.5784	21.0293	4.97976
dsr_603_15w_rec_tra_voi__voi_1738.bmp	15.7436	58.8736	21.2303	5.0329
dsr_603_15w_rec_tra_voi__voi_1737.bmp	15.7346	58.6529	21.2343	5.09451
dsr_603_15w_rec_tra_voi__voi_1736.bmp	15.7255	58.5742	21.2429	5.08249
dsr_603_15w_rec_tra_voi__voi_1735.bmp	15.7164	58.7212	21.2405	5.11829
dsr_603_15w_rec_tra_voi__voi_1734.bmp	15.7074	58.8514	21.4382	5.11615
dsr_603_15w_rec_tra_voi__voi_1733.bmp	15.6983	59.0564	21.4784	5.1186
dsr_603_15w_rec_tra_voi__voi_1732.bmp	15.6893	58.8357	21.4729	5.29206
dsr_603_15w_rec_tra_voi__voi_1731.bmp	15.6802	58.8816	21.542	5.42637
dsr_603_15w_rec_tra_voi__voi_1730.bmp	15.6711	58.7781	21.5908	5.49029
dsr_603_15w_rec_tra_voi__voi_1729.bmp	15.6621	59.087	21.7238	5.49651
dsr_603_15w_rec_tra_voi__voi_1728.bmp	15.653	59.1271	21.773	5.54116
dsr_603_15w_rec_tra_voi__voi_1727.bmp	15.644	59.0092	21.7353	5.47573
dsr_603_15w_rec_tra_voi__voi_1726.bmp	15.6349	58.7773	21.6909	5.45726
dsr_603_15w_rec_tra_voi__voi_1725.bmp	15.6258	58.8849	21.8108	5.51233
dsr_603_15w_rec_tra_voi__voi_1724.bmp	15.6168	58.874	21.7744	5.50456
dsr_603_15w_rec_tra_voi__voi_1723.bmp	15.6077	58.9408	21.7151	5.54077
dsr_603_15w_rec_tra_voi__voi_1722.bmp	15.5987	59.0347	21.7823	5.60921
dsr_603_15w_rec_tra_voi__voi_1721.bmp	15.5896	59.3995	21.8267	5.67141
dsr_603_15w_rec_tra_voi__voi_1720.bmp	15.5806	59.594	21.9437	5.76416
dsr_603_15w_rec_tra_voi__voi_1719.bmp	15.5715	59.2581	21.8848	5.78127
dsr_603_15w_rec_tra_voi__voi_1718.bmp	15.5624	59.7472	22.091	5.89002
dsr_603_15w_rec_tra_voi__voi_1717.bmp	15.5534	59.357	21.8482	5.87441
dsr_603_15w_rec_tra_voi__voi_1716.bmp	15.5443	60.0521	21.9529	5.90515
dsr_603_15w_rec_tra_voi__voi_1715.bmp	15.5353	59.8113	21.9025	5.77988
dsr_603_15w_rec_tra_voi__voi_1714.bmp	15.5262	59.9705	21.957	5.73781
dsr_603_15w_rec_tra_voi__voi_1713.bmp	15.5172	59.8675	21.9125	5.74139
dsr_603_15w_rec_tra_voi__voi_1712.bmp	15.5081	59.5144	21.8144	5.72117
dsr_603_15w_rec_tra_voi__voi_1711.bmp	15.499	59.6814	21.9415	5.86048
dsr_603_15w_rec_tra_voi__voi_1710.bmp	15.49	59.2011	21.7659	5.86041
dsr_603_15w_rec_tra_voi__voi_1709.bmp	15.4809	59.1917	21.6548	5.91666
dsr_603_15w_rec_tra_voi__voi_1708.bmp	15.4719	59.5817	21.5654	5.90369
dsr_603_15w_rec_tra_voi__voi_1707.bmp	15.4628	59.8544	21.4334	5.81497
dsr_603_15w_rec_tra_voi__voi_1706.bmp	15.4537	59.773	21.3246	5.66191
dsr_603_15w_rec_tra_voi__voi_1705.bmp	15.4447	59.7544	21.1451	5.60284
dsr_603_15w_rec_tra_voi__voi_1704.bmp	15.4356	59.674	20.972	5.57262
dsr_603_15w_rec_tra_voi__voi_1703.bmp	15.4266	59.6163	20.6905	5.67845
dsr_603_15w_rec_tra_voi__voi_1702.bmp	15.4175	60.2878	20.6453	5.81093
dsr_603_15w_rec_tra_voi__voi_1701.bmp	15.4085	60.839	20.5585	6.03212
dsr_603_15w_rec_tra_voi__voi_1700.bmp	15.3994	60.9426	20.4414	6.25628
dsr_603_15w_rec_tra_voi__voi_1699.bmp	15.3903	60.613	20.3158	6.43664
dsr_603_15w_rec_tra_voi__voi_1698.bmp	15.3813	61.2506	20.3419	6.59769
dsr_603_15w_rec_tra_voi__voi_1697.bmp	15.3722	61.0075	20.0673	6.64773
dsr_603_15w_rec_tra_voi__voi_1696.bmp	15.3631	61.283	20.0019	6.78391
dsr_603_15w_rec_tra_voi__voi_1695.bmp	15.3541	61.3239	19.9785	6.86368
dsr_603_15w_rec_tra_voi__voi_1694.bmp	15.345	61.335	19.9066	6.79684
dsr_603_15w_rec_tra_voi__voi_1693.bmp	15.336	60.7268	19.9194	6.68474
dsr_603_15w_rec_tra_voi__voi_1692.bmp	15.3269	60.0425	19.7762	6.50751
dsr_603_15w_rec_tra_voi__voi_1691.bmp	15.3179	59.3633	19.7407	6.50915
dsr_603_15w_rec_tra_voi__voi_1690.bmp	15.3088	58.8484	19.711	6.50461
dsr_603_15w_rec_tra_voi__voi_1689.bmp	15.2997	58.7066	19.6575	6.54997
dsr_603_15w_rec_tra_voi__voi_1688.bmp	15.2907	58.7208	19.8116	6.62196
dsr_603_15w_rec_tra_voi__voi_1687.bmp	15.2816	58.669	19.8202	6.6467
dsr_603_15w_rec_tra_voi__voi_1686.bmp	15.2726	58.7415	19.84	6.62013
dsr_603_15w_rec_tra_voi__voi_1685.bmp	15.2635	58.9891	19.9307	6.64716
dsr_603_15w_rec_tra_voi__voi_1684.bmp	15.2545	60.0806	20.2976	6.82528
dsr_603_15w_rec_tra_voi__voi_1683.bmp	15.2454	58.6564	19.7703	6.74591
dsr_603_15w_rec_tra_voi__voi_1682.bmp	15.2363	58.5114	19.7467	6.70956
dsr_603_15w_rec_tra_voi__voi_1681.bmp	15.2273	58.3348	19.7353	6.58073
dsr_603_15w_rec_tra_voi__voi_1680.bmp	15.2182	58.1569	19.8274	6.63516
dsr_603_15w_rec_tra_voi__voi_1679.bmp	15.2092	58.1165	19.9258	6.7194
dsr_603_15w_rec_tra_voi__voi_1678.bmp	15.2001	58.5363	19.9166	6.71193
dsr_603_15w_rec_tra_voi__voi_1677.bmp	15.191	58.2699	19.8343	6.87995
dsr_603_15w_rec_tra_voi__voi_1676.bmp	15.182	58.0247	19.8187	7.01816
dsr_603_15w_rec_tra_voi__voi_1675.bmp	15.1729	57.748	19.8083	7.07276
dsr_603_15w_rec_tra_voi__voi_1674.bmp	15.1639	57.5981	19.9074	7.16138
dsr_603_15w_rec_tra_voi__voi_1673.bmp	15.1548	57.5224	19.9446	7.31218
dsr_603_15w_rec_tra_voi__voi_1672.bmp	15.1457	57.5445	20.0074	7.4702
dsr_603_15w_rec_tra_voi__voi_1671.bmp	15.1367	57.3831	19.9754	7.47215
dsr_603_15w_rec_tra_voi__voi_1670.bmp	15.1276	57.3364	20.0137	7.53045
dsr_603_15w_rec_tra_voi__voi_1669.bmp	15.1186	56.8254	19.9155	7.612
dsr_603_15w_rec_tra_voi__voi_1668.bmp	15.1095	56.5251	19.8672	7.73131
dsr_603_15w_rec_tra_voi__voi_1667.bmp	15.1005	56.3454	19.8615	7.90977
dsr_603_15w_rec_tra_voi__voi_1666.bmp	15.0914	56.7411	19.992	8.05744
dsr_603_15w_rec_tra_voi__voi_1665.bmp	15.0823	56.9184	20.1434	8.25272
dsr_603_15w_rec_tra_voi__voi_1664.bmp	15.0733	56.2799	19.9761	8.23272
dsr_603_15w_rec_tra_voi__voi_1663.bmp	15.0642	55.8169	19.877	8.14874
dsr_603_15w_rec_tra_voi__voi_1662.bmp	15.0552	55.4029	19.85	8.17215
dsr_603_15w_rec_tra_voi__voi_1661.bmp	15.0461	55.2236	19.9676	8.23316
dsr_603_15w_rec_tra_voi__voi_1660.bmp	15.0371	55.2537	19.9617	8.30313
dsr_603_15w_rec_tra_voi__voi_1659.bmp	15.028	55.33	19.869	8.43427
dsr_603_15w_rec_tra_voi__voi_1658.bmp	15.0189	55.8181	19.8607	8.43996
dsr_603_15w_rec_tra_voi__voi_1657.bmp	15.0099	56.1255	19.7679	8.38365
dsr_603_15w_rec_tra_voi__voi_1656.bmp	15.0008	56.2077	19.7693	8.43215
dsr_603_15w_rec_tra_voi__voi_1655.bmp	14.9918	56.2449	19.6716	8.44676
dsr_603_15w_rec_tra_voi__voi_1654.bmp	14.9827	56.7412	19.5269	8.46509
dsr_603_15w_rec_tra_voi__voi_1653.bmp	14.9736	57.5561	19.4875	8.36849
dsr_603_15w_rec_tra_voi__voi_1652.bmp	14.9646	57.7657	19.3643	8.30404
dsr_603_15w_rec_tra_voi__voi_1651.bmp	14.9555	57.9954	19.3129	8.2291
dsr_603_15w_rec_tra_voi__voi_1650.bmp	14.9465	58.1174	19.2024	8.20594
dsr_603_15w_rec_tra_voi__voi_1649.bmp	14.9374	58.4619	19.1214	8.15537
dsr_603_15w_rec_tra_voi__voi_1648.bmp	14.9284	58.5139	18.9554	8.1267
dsr_603_15w_rec_tra_voi__voi_1647.bmp	14.9193	58.4216	18.8903	8.10976
dsr_603_15w_rec_tra_voi__voi_1646.bmp	14.9102	58.1146	18.7912	8.14119
dsr_603_15w_rec_tra_voi__voi_1645.bmp	14.9012	57.8336	18.7975	8.16892
dsr_603_15w_rec_tra_voi__voi_1644.bmp	14.8921	57.3018	18.7739	8.27965
dsr_603_15w_rec_tra_voi__voi_1643.bmp	14.8831	57.1089	18.7581	8.40108
dsr_603_15w_rec_tra_voi__voi_1642.bmp	14.874	57.2786	18.8726	8.41555
dsr_603_15w_rec_tra_voi__voi_1641.bmp	14.8649	57.2048	18.9226	8.42688
dsr_603_15w_rec_tra_voi__voi_1640.bmp	14.8559	57.5373	18.9587	8.43825
dsr_603_15w_rec_tra_voi__voi_1639.bmp	14.8468	57.6244	18.9847	8.4865
dsr_603_15w_rec_tra_voi__voi_1638.bmp	14.8378	57.6434	19.0494	8.56922
dsr_603_15w_rec_tra_voi__voi_1637.bmp	14.8287	57.1814	18.956	8.67318
dsr_603_15w_rec_tra_voi__voi_1636.bmp	14.8196	56.7021	18.9122	8.77356
dsr_603_15w_rec_tra_voi__voi_1635.bmp	14.8106	56.3714	18.9398	8.82412
dsr_603_15w_rec_tra_voi__voi_1634.bmp	14.8015	56.6288	18.9528	8.80373
dsr_603_15w_rec_tra_voi__voi_1633.bmp	14.7925	56.9846	19.0755	8.75608
dsr_603_15w_rec_tra_voi__voi_1632.bmp	14.7834	56.9795	19.1332	8.73661
dsr_603_15w_rec_tra_voi__voi_1631.bmp	14.7744	57.0945	19.1789	8.61318
dsr_603_15w_rec_tra_voi__voi_1630.bmp	14.7653	57.5266	19.3284	8.61073
dsr_603_15w_rec_tra_voi__voi_1629.bmp	14.7562	57.5066	19.4016	8.67378
dsr_603_15w_rec_tra_voi__voi_1628.bmp	14.7472	57.7048	19.4761	8.67988
dsr_603_15w_rec_tra_voi__voi_1627.bmp	14.7381	57.659	19.4495	8.62901
dsr_603_15w_rec_tra_voi__voi_1626.bmp	14.7291	57.5607	19.4115	8.50626
dsr_603_15w_rec_tra_voi__voi_1625.bmp	14.72	57.6166	19.4427	8.52504
dsr_603_15w_rec_tra_voi__voi_1624.bmp	14.7109	57.838	19.5629	8.60832
dsr_603_15w_rec_tra_voi__voi_1623.bmp	14.7019	58.2549	19.5847	8.59409
dsr_603_15w_rec_tra_voi__voi_1622.bmp	14.6928	58.1647	19.3797	8.49652
dsr_603_15w_rec_tra_voi__voi_1621.bmp	14.6838	58.4779	19.3064	8.42923
dsr_603_15w_rec_tra_voi__voi_1620.bmp	14.6747	58.7083	19.2432	8.40227
dsr_603_15w_rec_tra_voi__voi_1619.bmp	14.6656	59.1782	19.3585	8.41661
dsr_603_15w_rec_tra_voi__voi_1618.bmp	14.6566	59.1466	19.354	8.47925
dsr_603_15w_rec_tra_voi__voi_1617.bmp	14.6475	59.1978	19.3783	8.52459
dsr_603_15w_rec_tra_voi__voi_1616.bmp	14.6385	58.9384	19.3582	8.5627
dsr_603_15w_rec_tra_voi__voi_1615.bmp	14.6294	58.5615	19.3607	8.68762
dsr_603_15w_rec_tra_voi__voi_1614.bmp	14.6204	57.9589	19.3359	8.73452
dsr_603_15w_rec_tra_voi__voi_1613.bmp	14.6113	57.7538	19.2954	8.81269
dsr_603_15w_rec_tra_voi__voi_1612.bmp	14.6022	57.8713	19.1791	8.81137
dsr_603_15w_rec_tra_voi__voi_1611.bmp	14.5932	58.4558	19.2623	8.90579
dsr_603_15w_rec_tra_voi__voi_1610.bmp	14.5841	58.6987	19.1286	9.0292
dsr_603_15w_rec_tra_voi__voi_1609.bmp	14.5751	58.9359	19.0826	9.17867
dsr_603_15w_rec_tra_voi__voi_1608.bmp	14.566	58.9211	18.9609	9.28004
dsr_603_15w_rec_tra_voi__voi_1607.bmp	14.557	58.6973	18.8776	9.29927
dsr_603_15w_rec_tra_voi__voi_1606.bmp	14.5479	58.3929	18.9058	9.36067
dsr_603_15w_rec_tra_voi__voi_1605.bmp	14.5388	58.0373	18.7956	9.36857
dsr_603_15w_rec_tra_voi__voi_1604.bmp	14.5298	57.8034	18.7701	9.4025
dsr_603_15w_rec_tra_voi__voi_1603.bmp	14.5207	57.6343	18.6951	9.3997
dsr_603_15w_rec_tra_voi__voi_1602.bmp	14.5117	57.8969	18.7065	9.38512
dsr_603_15w_rec_tra_voi__voi_1601.bmp	14.5026	58.2355	18.7663	9.47106
dsr_603_15w_rec_tra_voi__voi_1600.bmp	14.4935	58.5485	18.76	9.52695
dsr_603_15w_rec_tra_voi__voi_1599.bmp	14.4845	58.8341	18.8099	9.64567
dsr_603_15w_rec_tra_voi__voi_1598.bmp	14.4754	58.6897	18.8954	9.64772
dsr_603_15w_rec_tra_voi__voi_1597.bmp	14.4664	58.5745	18.9827	9.60753

## Sheet: 604_12w
[ 09/03/18 12:08:47 ] ROI
ROI filename	Z:\KimT\DSR_604_12W\dsr604_12w_rec_Tra\VOI\whole ROI\dsr604_12w_rec_tra_voi__voi_.roi
Mode		Global	Global	Global
Lower grey threshold		25	88	164
Upper grey threshold		255	255	255
File name	Z position	Percent bone area	Percent bone area	Percent bone area
	Pos.Z	B.Ar/T.Ar	B.Ar/T.Ar	B.Ar/T.Ar
	mm	%	%	%
dsr604_12w_rec_tra_voi__voi_1607.bmp	14.557	69.0709	20.6883	0
dsr604_12w_rec_tra_voi__voi_1606.bmp	14.5479	69.2746	20.9414	0
dsr604_12w_rec_tra_voi__voi_1605.bmp	14.5388	69.5296	21.0583	0.00338
dsr604_12w_rec_tra_voi__voi_1604.bmp	14.5298	69.4665	21.1929	0.00339
dsr604_12w_rec_tra_voi__voi_1603.bmp	14.5207	69.6355	21.4299	0
dsr604_12w_rec_tra_voi__voi_1602.bmp	14.5117	69.2808	21.5058	0
dsr604_12w_rec_tra_voi__voi_1601.bmp	14.5026	68.9194	21.3691	0
dsr604_12w_rec_tra_voi__voi_1600.bmp	14.4935	68.731	21.3859	0
dsr604_12w_rec_tra_voi__voi_1599.bmp	14.4845	69.8443	21.8251	0
dsr604_12w_rec_tra_voi__voi_1598.bmp	14.4754	70.1417	22.0261	0
dsr604_12w_rec_tra_voi__voi_1597.bmp	14.4664	70.088	22.1996	0
dsr604_12w_rec_tra_voi__voi_1596.bmp	14.4573	69.5841	22.2221	0
dsr604_12w_rec_tra_voi__voi_1595.bmp	14.4482	69.3263	22.2359	0
dsr604_12w_rec_tra_voi__voi_1594.bmp	14.4392	69.9021	22.4521	0
dsr604_12w_rec_tra_voi__voi_1593.bmp	14.4301	69.482	22.3135	0
dsr604_12w_rec_tra_voi__voi_1592.bmp	14.4211	69.4945	22.2291	0
dsr604_12w_rec_tra_voi__voi_1591.bmp	14.412	68.6375	21.9786	0
dsr604_12w_rec_tra_voi__voi_1590.bmp	14.403	68.4794	21.8906	0
dsr604_12w_rec_tra_voi__voi_1589.bmp	14.3939	67.87	21.8202	0.00165
dsr604_12w_rec_tra_voi__voi_1588.bmp	14.3848	68.0782	21.9836	0
dsr604_12w_rec_tra_voi__voi_1587.bmp	14.3758	68.0082	21.9112	0.00166
dsr604_12w_rec_tra_voi__voi_1586.bmp	14.3667	67.6619	21.6439	0
dsr604_12w_rec_tra_voi__voi_1585.bmp	14.3577	68.0132	21.5188	0
dsr604_12w_rec_tra_voi__voi_1584.bmp	14.3486	68.2767	21.4318	0
dsr604_12w_rec_tra_voi__voi_1583.bmp	14.3395	68.415	21.3752	0
dsr604_12w_rec_tra_voi__voi_1582.bmp	14.3305	68.2679	21.2941	0
dsr604_12w_rec_tra_voi__voi_1581.bmp	14.3214	67.8777	21.1404	0
dsr604_12w_rec_tra_voi__voi_1580.bmp	14.3124	67.8329	21.0572	0.00332
dsr604_12w_rec_tra_voi__voi_1579.bmp	14.3033	67.8749	21.3022	0
dsr604_12w_rec_tra_voi__voi_1578.bmp	14.2943	68.1686	21.4652	0
dsr604_12w_rec_tra_voi__voi_1577.bmp	14.2852	67.4803	21.5541	0
dsr604_12w_rec_tra_voi__voi_1576.bmp	14.2761	67.4036	21.8611	0
dsr604_12w_rec_tra_voi__voi_1575.bmp	14.2671	67.135	21.9572	0
dsr604_12w_rec_tra_voi__voi_1574.bmp	14.258	66.6855	21.9529	0.00167
dsr604_12w_rec_tra_voi__voi_1573.bmp	14.249	66.5874	22.0004	0
dsr604_12w_rec_tra_voi__voi_1572.bmp	14.2399	66.2933	22.087	0
dsr604_12w_rec_tra_voi__voi_1571.bmp	14.2309	65.7375	22.2253	0
dsr604_12w_rec_tra_voi__voi_1570.bmp	14.2218	65.7155	22.5956	0
dsr604_12w_rec_tra_voi__voi_1569.bmp	14.2127	65.8491	23.0201	0
dsr604_12w_rec_tra_voi__voi_1568.bmp	14.2037	65.3847	23.2505	0
dsr604_12w_rec_tra_voi__voi_1567.bmp	14.1946	66.134	24.1534	0
dsr604_12w_rec_tra_voi__voi_1566.bmp	14.1855	65.6605	24.4781	0
dsr604_12w_rec_tra_voi__voi_1565.bmp	14.1765	65.7171	24.8148	0
dsr604_12w_rec_tra_voi__voi_1564.bmp	14.1674	65.7564	25.0217	0.00168
dsr604_12w_rec_tra_voi__voi_1563.bmp	14.1584	65.798	24.9606	0
dsr604_12w_rec_tra_voi__voi_1562.bmp	14.1493	65.9762	24.9527	0.00168
dsr604_12w_rec_tra_voi__voi_1561.bmp	14.1403	65.6745	25.0389	0.01195
dsr604_12w_rec_tra_voi__voi_1560.bmp	14.1312	65.5453	25.1046	0.01718
dsr604_12w_rec_tra_voi__voi_1559.bmp	14.1221	65.056	24.9986	0.00166
dsr604_12w_rec_tra_voi__voi_1558.bmp	14.1131	64.6599	24.9982	0
dsr604_12w_rec_tra_voi__voi_1557.bmp	14.104	64.5611	25.2916	0.00167
dsr604_12w_rec_tra_voi__voi_1556.bmp	14.095	63.8879	25.2967	0.00166
dsr604_12w_rec_tra_voi__voi_1555.bmp	14.0859	64.0725	25.6174	0.00333
dsr604_12w_rec_tra_voi__voi_1554.bmp	14.0769	64.6888	25.9187	0.00338
dsr604_12w_rec_tra_voi__voi_1553.bmp	14.0678	64.6479	25.8464	0.02064
dsr604_12w_rec_tra_voi__voi_1552.bmp	14.0587	63.7892	25.5092	0.02581
dsr604_12w_rec_tra_voi__voi_1551.bmp	14.0497	63.6152	25.2945	0.02881
dsr604_12w_rec_tra_voi__voi_1550.bmp	14.0406	63.7947	25.0127	0.03534
dsr604_12w_rec_tra_voi__voi_1549.bmp	14.0316	63.7493	24.8173	0.04385
dsr604_12w_rec_tra_voi__voi_1548.bmp	14.0225	63.9534	24.7411	0.06616
dsr604_12w_rec_tra_voi__voi_1547.bmp	14.0134	64.3238	24.998	0.06574
dsr604_12w_rec_tra_voi__voi_1546.bmp	14.0044	63.9701	25.0121	0.05623
dsr604_12w_rec_tra_voi__voi_1545.bmp	13.9953	64.1599	25.1697	0.05246
dsr604_12w_rec_tra_voi__voi_1544.bmp	13.9863	64.0365	25.1697	0.04415
dsr604_12w_rec_tra_voi__voi_1543.bmp	13.9772	64.864	25.5079	0.05013
dsr604_12w_rec_tra_voi__voi_1542.bmp	13.9681	64.3192	25.4466	0.03965
dsr604_12w_rec_tra_voi__voi_1541.bmp	13.9591	64.3968	25.5753	0.02405
dsr604_12w_rec_tra_voi__voi_1540.bmp	13.95	64.5927	25.8902	0.02887
dsr604_12w_rec_tra_voi__voi_1539.bmp	13.941	64.0932	25.8369	0.04007
dsr604_12w_rec_tra_voi__voi_1538.bmp	13.9319	64.1962	25.9668	0.05007
dsr604_12w_rec_tra_voi__voi_1537.bmp	13.9229	63.8427	25.7949	0.05775
dsr604_12w_rec_tra_voi__voi_1536.bmp	13.9138	64.0873	25.8091	0.08211
dsr604_12w_rec_tra_voi__voi_1535.bmp	13.9047	64.5409	25.8781	0.10752
dsr604_12w_rec_tra_voi__voi_1534.bmp	13.8957	64.5951	25.8867	0.10293
dsr604_12w_rec_tra_voi__voi_1533.bmp	13.8866	64.4035	25.9213	0.09455
dsr604_12w_rec_tra_voi__voi_1532.bmp	13.8776	63.9474	25.9275	0.09017
dsr604_12w_rec_tra_voi__voi_1531.bmp	13.8685	64.0868	26.0298	0.10427
dsr604_12w_rec_tra_voi__voi_1530.bmp	13.8595	63.8036	26.1416	0.10078
dsr604_12w_rec_tra_voi__voi_1529.bmp	13.8504	64.2418	26.4475	0.07827
dsr604_12w_rec_tra_voi__voi_1528.bmp	13.8413	64.0603	26.4469	0.03324
dsr604_12w_rec_tra_voi__voi_1527.bmp	13.8323	64.4017	26.5877	0.03131
dsr604_12w_rec_tra_voi__voi_1526.bmp	13.8232	63.4735	26.3816	0.03509
dsr604_12w_rec_tra_voi__voi_1525.bmp	13.8142	62.3229	26.1115	0.03074
dsr604_12w_rec_tra_voi__voi_1524.bmp	13.8051	61.7121	25.9039	0.0527
dsr604_12w_rec_tra_voi__voi_1523.bmp	13.796	61.885	26.0285	0.0465
dsr604_12w_rec_tra_voi__voi_1522.bmp	13.787	62.0221	26.1135	0.03624
dsr604_12w_rec_tra_voi__voi_1521.bmp	13.7779	61.7944	26.213	0.04189
dsr604_12w_rec_tra_voi__voi_1520.bmp	13.7689	62.0512	26.5824	0.07028
dsr604_12w_rec_tra_voi__voi_1519.bmp	13.7598	61.7501	26.706	0.10655
dsr604_12w_rec_tra_voi__voi_1518.bmp	13.7508	61.5431	26.8085	0.12667
dsr604_12w_rec_tra_voi__voi_1517.bmp	13.7417	61.237	26.8611	0.13068
dsr604_12w_rec_tra_voi__voi_1516.bmp	13.7326	61.3102	26.8591	0.09778
dsr604_12w_rec_tra_voi__voi_1515.bmp	13.7236	61.6313	26.9977	0.10186
dsr604_12w_rec_tra_voi__voi_1514.bmp	13.7145	61.8735	27.0932	0.08563
dsr604_12w_rec_tra_voi__voi_1513.bmp	13.7055	61.6272	27.0327	0.10327
dsr604_12w_rec_tra_voi__voi_1512.bmp	13.6964	60.8502	26.5691	0.12369
dsr604_12w_rec_tra_voi__voi_1511.bmp	13.6873	60.9583	26.7747	0.1577
dsr604_12w_rec_tra_voi__voi_1510.bmp	13.6783	60.2341	26.6635	0.17166
dsr604_12w_rec_tra_voi__voi_1509.bmp	13.6692	59.8094	26.6583	0.19411
dsr604_12w_rec_tra_voi__voi_1508.bmp	13.6602	60.65	27.1678	0.17632
dsr604_12w_rec_tra_voi__voi_1507.bmp	13.6511	60.3763	27.2608	0.17206
dsr604_12w_rec_tra_voi__voi_1506.bmp	13.642	59.6594	27.0936	0.16858
dsr604_12w_rec_tra_voi__voi_1505.bmp	13.633	59.3472	26.9598	0.19706
dsr604_12w_rec_tra_voi__voi_1504.bmp	13.6239	59.2406	27.0782	0.23773
dsr604_12w_rec_tra_voi__voi_1503.bmp	13.6149	59.76	27.4385	0.26642
dsr604_12w_rec_tra_voi__voi_1502.bmp	13.6058	59.6707	27.7665	0.26477
dsr604_12w_rec_tra_voi__voi_1501.bmp	13.5968	59.574	27.7279	0.28199
dsr604_12w_rec_tra_voi__voi_1500.bmp	13.5877	60.0139	27.5435	0.31206
dsr604_12w_rec_tra_voi__voi_1499.bmp	13.5786	60.0914	27.2374	0.34086
dsr604_12w_rec_tra_voi__voi_1498.bmp	13.5696	59.7919	26.9041	0.35274
dsr604_12w_rec_tra_voi__voi_1497.bmp	13.5605	59.5885	26.6532	0.31797
dsr604_12w_rec_tra_voi__voi_1496.bmp	13.5515	59.3652	26.5578	0.29294
dsr604_12w_rec_tra_voi__voi_1495.bmp	13.5424	59.45	26.4807	0.30863
dsr604_12w_rec_tra_voi__voi_1494.bmp	13.5333	59.3742	26.3592	0.34552
dsr604_12w_rec_tra_voi__voi_1493.bmp	13.5243	59.5205	26.1685	0.41198
dsr604_12w_rec_tra_voi__voi_1492.bmp	13.5152	59.5646	26.1128	0.42969
dsr604_12w_rec_tra_voi__voi_1491.bmp	13.5062	59.576	26.0592	0.49705
dsr604_12w_rec_tra_voi__voi_1490.bmp	13.4971	59.2122	26.1508	0.53808
dsr604_12w_rec_tra_voi__voi_1489.bmp	13.488	58.7183	26.1378	0.55574
dsr604_12w_rec_tra_voi__voi_1488.bmp	13.479	58.4327	26.0316	0.55022
dsr604_12w_rec_tra_voi__voi_1487.bmp	13.4699	58.5495	26.1001	0.5422
dsr604_12w_rec_tra_voi__voi_1486.bmp	13.4609	58.6384	26.2884	0.54996
dsr604_12w_rec_tra_voi__voi_1485.bmp	13.4518	58.2616	26.3399	0.50717
dsr604_12w_rec_tra_voi__voi_1484.bmp	13.4428	58.6034	26.5998	0.44021
dsr604_12w_rec_tra_voi__voi_1483.bmp	13.4337	58.6882	26.6867	0.41651
dsr604_12w_rec_tra_voi__voi_1482.bmp	13.4246	58.5555	26.7801	0.40005
dsr604_12w_rec_tra_voi__voi_1481.bmp	13.4156	58.3399	26.712	0.46563
dsr604_12w_rec_tra_voi__voi_1480.bmp	13.4065	58.0066	26.4577	0.46875
dsr604_12w_rec_tra_voi__voi_1479.bmp	13.3975	58.0887	26.266	0.46512
dsr604_12w_rec_tra_voi__voi_1478.bmp	13.3884	57.7133	26.0242	0.44619
dsr604_12w_rec_tra_voi__voi_1477.bmp	13.3794	57.2991	25.6631	0.38965
dsr604_12w_rec_tra_voi__voi_1476.bmp	13.3703	56.9916	25.6111	0.31109
dsr604_12w_rec_tra_voi__voi_1475.bmp	13.3612	57.7778	25.9717	0.28014
dsr604_12w_rec_tra_voi__voi_1474.bmp	13.3522	56.8205	25.5127	0.29757
dsr604_12w_rec_tra_voi__voi_1473.bmp	13.3431	56.5412	25.3885	0.40103
dsr604_12w_rec_tra_voi__voi_1472.bmp	13.3341	56.3417	25.3159	0.43572
dsr604_12w_rec_tra_voi__voi_1471.bmp	13.325	56.2271	25.1736	0.46774
dsr604_12w_rec_tra_voi__voi_1470.bmp	13.3159	56.5412	25.3388	0.38943
dsr604_12w_rec_tra_voi__voi_1469.bmp	13.3069	56.3235	25.2044	0.40992
dsr604_12w_rec_tra_voi__voi_1468.bmp	13.2978	56.8666	25.3359	0.47371
dsr604_12w_rec_tra_voi__voi_1467.bmp	13.2888	56.3777	25.1305	0.54998
dsr604_12w_rec_tra_voi__voi_1466.bmp	13.2797	56.0583	25.0654	0.66107
dsr604_12w_rec_tra_voi__voi_1465.bmp	13.2706	55.4881	24.9586	0.69613
dsr604_12w_rec_tra_voi__voi_1464.bmp	13.2616	55.1575	24.9721	0.73949
dsr604_12w_rec_tra_voi__voi_1463.bmp	13.2525	55.1882	24.9237	0.82006
dsr604_12w_rec_tra_voi__voi_1462.bmp	13.2435	55.22	24.844	0.8473
dsr604_12w_rec_tra_voi__voi_1461.bmp	13.2344	54.8235	24.6873	0.85522
dsr604_12w_rec_tra_voi__voi_1460.bmp	13.2254	54.621	24.7152	0.82263
dsr604_12w_rec_tra_voi__voi_1459.bmp	13.2163	54.508	24.7516	0.77781
dsr604_12w_rec_tra_voi__voi_1458.bmp	13.2072	54.0001	24.6443	0.76344
dsr604_12w_rec_tra_voi__voi_1457.bmp	13.1982	54.148	24.6658	0.68948
dsr604_12w_rec_tra_voi__voi_1456.bmp	13.1891	54.1635	24.6322	0.62573
dsr604_12w_rec_tra_voi__voi_1455.bmp	13.1801	54.4306	24.8258	0.58339
dsr604_12w_rec_tra_voi__voi_1454.bmp	13.171	54.1157	24.6066	0.52106
dsr604_12w_rec_tra_voi__voi_1453.bmp	13.1619	53.554	24.4301	0.54931
dsr604_12w_rec_tra_voi__voi_1452.bmp	13.1529	53.5349	24.3884	0.58832
dsr604_12w_rec_tra_voi__voi_1451.bmp	13.1438	53.5325	24.4064	0.59503
dsr604_12w_rec_tra_voi__voi_1450.bmp	13.1348	53.3353	24.2952	0.60539
dsr604_12w_rec_tra_voi__voi_1449.bmp	13.1257	53.5314	24.3762	0.65379
dsr604_12w_rec_tra_voi__voi_1448.bmp	13.1166	53.6714	24.575	0.69958
dsr604_12w_rec_tra_voi__voi_1447.bmp	13.1076	53.7433	24.5421	0.74134
dsr604_12w_rec_tra_voi__voi_1446.bmp	13.0985	53.5229	24.5968	0.78872
dsr604_12w_rec_tra_voi__voi_1445.bmp	13.0895	53.9784	24.6313	0.83754
dsr604_12w_rec_tra_voi__voi_1444.bmp	13.0804	54.2349	24.5612	0.83412
dsr604_12w_rec_tra_voi__voi_1443.bmp	13.0714	53.9643	24.5877	0.82183
dsr604_12w_rec_tra_voi__voi_1442.bmp	13.0623	53.3308	24.4739	0.84317
dsr604_12w_rec_tra_voi__voi_1441.bmp	13.0533	53.628	24.6539	0.92867
dsr604_12w_rec_tra_voi__voi_1440.bmp	13.0442	53.4473	24.4973	0.9406
dsr604_12w_rec_tra_voi__voi_1439.bmp	13.0351	52.7138	24.1532	0.896
dsr604_12w_rec_tra_voi__voi_1438.bmp	13.0261	52.9955	24.2016	0.9774
dsr604_12w_rec_tra_voi__voi_1437.bmp	13.017	52.4764	23.914	1.01568
dsr604_12w_rec_tra_voi__voi_1436.bmp	13.0079	52.0439	23.5801	1.02753
dsr604_12w_rec_tra_voi__voi_1435.bmp	12.9989	52.6921	23.5901	1.04325
dsr604_12w_rec_tra_voi__voi_1434.bmp	12.9898	53.0102	23.7001	1.04593
dsr604_12w_rec_tra_voi__voi_1433.bmp	12.9808	52.8944	23.709	1.14584
dsr604_12w_rec_tra_voi__voi_1432.bmp	12.9717	52.1894	23.4051	1.2071
dsr604_12w_rec_tra_voi__voi_1431.bmp	12.9627	52.3884	23.4484	1.25393
dsr604_12w_rec_tra_voi__voi_1430.bmp	12.9536	51.9231	23.188	1.26604
dsr604_12w_rec_tra_voi__voi_1429.bmp	12.9445	51.3721	22.9254	1.28169
dsr604_12w_rec_tra_voi__voi_1428.bmp	12.9355	51.5564	22.9947	1.35381
dsr604_12w_rec_tra_voi__voi_1427.bmp	12.9264	51.8799	23.0927	1.32919
dsr604_12w_rec_tra_voi__voi_1426.bmp	12.9174	52.1363	23.1203	1.35425
dsr604_12w_rec_tra_voi__voi_1425.bmp	12.9083	52.7736	23.336	1.41071
dsr604_12w_rec_tra_voi__voi_1424.bmp	12.8993	52.3002	23.07	1.47611
dsr604_12w_rec_tra_voi__voi_1423.bmp	12.8902	52.4724	23.1356	1.50757
dsr604_12w_rec_tra_voi__voi_1422.bmp	12.8811	52.2019	23.152	1.43094
dsr604_12w_rec_tra_voi__voi_1421.bmp	12.8721	51.4936	22.9594	1.34773
dsr604_12w_rec_tra_voi__voi_1420.bmp	12.863	51.8528	23.0965	1.23724
dsr604_12w_rec_tra_voi__voi_1419.bmp	12.854	51.7027	23.0798	1.20817
dsr604_12w_rec_tra_voi__voi_1418.bmp	12.8449	51.6702	23.0527	1.18232
dsr604_12w_rec_tra_voi__voi_1417.bmp	12.8358	51.5492	23.1829	1.19523
dsr604_12w_rec_tra_voi__voi_1416.bmp	12.8268	51.1787	23.0701	1.24945
dsr604_12w_rec_tra_voi__voi_1415.bmp	12.8177	51.5464	23.3694	1.34827
dsr604_12w_rec_tra_voi__voi_1414.bmp	12.8087	51.535	23.3405	1.41022
dsr604_12w_rec_tra_voi__voi_1413.bmp	12.7996	51.6969	23.3949	1.40552
dsr604_12w_rec_tra_voi__voi_1412.bmp	12.7905	51.7356	23.3233	1.36998
dsr604_12w_rec_tra_voi__voi_1411.bmp	12.7815	51.5567	23.2614	1.34948
dsr604_12w_rec_tra_voi__voi_1410.bmp	12.7724	51.6631	23.1984	1.32909
dsr604_12w_rec_tra_voi__voi_1409.bmp	12.7634	51.4917	22.945	1.41615
dsr604_12w_rec_tra_voi__voi_1408.bmp	12.7543	51.227	22.728	1.50487
dsr604_12w_rec_tra_voi__voi_1407.bmp	12.7453	50.8351	22.5063	1.56842
dsr604_12w_rec_tra_voi__voi_1406.bmp	12.7362	50.605	22.3489	1.63988
dsr604_12w_rec_tra_voi__voi_1405.bmp	12.7271	49.9914	22.1871	1.71062
dsr604_12w_rec_tra_voi__voi_1404.bmp	12.7181	49.5009	22.077	1.73722
dsr604_12w_rec_tra_voi__voi_1403.bmp	12.709	49.6913	22.0306	1.74244
dsr604_12w_rec_tra_voi__voi_1402.bmp	12.7	49.9379	21.9173	1.70083
dsr604_12w_rec_tra_voi__voi_1401.bmp	12.6909	50.5355	22.0222	1.73573
dsr604_12w_rec_tra_voi__voi_1400.bmp	12.6819	50.1246	21.7555	1.68593
dsr604_12w_rec_tra_voi__voi_1399.bmp	12.6728	50.1469	21.7156	1.71819
dsr604_12w_rec_tra_voi__voi_1398.bmp	12.6637	49.8546	21.5189	1.65727
dsr604_12w_rec_tra_voi__voi_1397.bmp	12.6547	49.5767	21.4887	1.65758
dsr604_12w_rec_tra_voi__voi_1396.bmp	12.6456	49.8812	21.5623	1.56867
dsr604_12w_rec_tra_voi__voi_1395.bmp	12.6366	50.0086	21.521	1.57665
dsr604_12w_rec_tra_voi__voi_1394.bmp	12.6275	50.1908	21.5629	1.63344
dsr604_12w_rec_tra_voi__voi_1393.bmp	12.6184	50.005	21.6627	1.73658
dsr604_12w_rec_tra_voi__voi_1392.bmp	12.6094	49.6385	21.6419	1.79617
dsr604_12w_rec_tra_voi__voi_1391.bmp	12.6003	48.4383	21.4384	1.8247
dsr604_12w_rec_tra_voi__voi_1390.bmp	12.5913	48.391	21.3612	1.73232
dsr604_12w_rec_tra_voi__voi_1389.bmp	12.5822	48.9192	21.6226	1.61441
dsr604_12w_rec_tra_voi__voi_1388.bmp	12.5732	48.4032	21.4598	1.56196
dsr604_12w_rec_tra_voi__voi_1387.bmp	12.5641	48.5106	21.557	1.57856
dsr604_12w_rec_tra_voi__voi_1386.bmp	12.555	48.3725	21.4085	1.60325
dsr604_12w_rec_tra_voi__voi_1385.bmp	12.546	48.6288	21.4106	1.61421
dsr604_12w_rec_tra_voi__voi_1384.bmp	12.5369	48.7961	21.4486	1.65007
dsr604_12w_rec_tra_voi__voi_1383.bmp	12.5279	49.3583	21.6963	1.76628
dsr604_12w_rec_tra_voi__voi_1382.bmp	12.5188	49.1339	21.4557	1.91053
dsr604_12w_rec_tra_voi__voi_1381.bmp	12.5097	48.9902	21.2395	1.92072
dsr604_12w_rec_tra_voi__voi_1380.bmp	12.5007	48.6378	21.1355	1.86892

## Sheet: 604_15w
[ 09/03/18 12:10:36 ] ROI
ROI filename	Z:\KimT\DSR_604_15W\DSR_604_15W_Rec\DSR_604_15W_rec_Tra\VOI\whole ROI\dsr_604_15w_rec_tra_voi__voi_.roi
Mode		Global	Global	Global
Lower grey threshold		25	88	164
Upper grey threshold		255	255	255
File name	Z position	Percent bone area	Percent bone area	Percent bone area
	Pos.Z	B.Ar/T.Ar	B.Ar/T.Ar	B.Ar/T.Ar
	mm	%	%	%
dsr_604_15w_rec_tra_voi__voi_1782.bmp	16.1422	64.7119	22.7603	1.01235
dsr_604_15w_rec_tra_voi__voi_1781.bmp	16.1331	65.0264	23.0103	1.02128
dsr_604_15w_rec_tra_voi__voi_1780.bmp	16.1241	64.3258	22.8156	1.01557
dsr_604_15w_rec_tra_voi__voi_1779.bmp	16.115	63.6233	22.6156	1.01756
dsr_604_15w_rec_tra_voi__voi_1778.bmp	16.1059	64.0959	22.7334	1.0849
dsr_604_15w_rec_tra_voi__voi_1777.bmp	16.0969	64.1343	22.8669	1.14362
dsr_604_15w_rec_tra_voi__voi_1776.bmp	16.0878	64.2648	23.1122	1.16008
dsr_604_15w_rec_tra_voi__voi_1775.bmp	16.0788	64.5468	23.359	1.12361
dsr_604_15w_rec_tra_voi__voi_1774.bmp	16.0697	63.9844	23.1838	1.06557
dsr_604_15w_rec_tra_voi__voi_1773.bmp	16.0607	64.8125	23.5896	1.04742
dsr_604_15w_rec_tra_voi__voi_1772.bmp	16.0516	63.8526	23.2973	1.03428
dsr_604_15w_rec_tra_voi__voi_1771.bmp	16.0425	63.0428	23.187	1.06606
dsr_604_15w_rec_tra_voi__voi_1770.bmp	16.0335	62.9772	23.4938	1.1788
dsr_604_15w_rec_tra_voi__voi_1769.bmp	16.0244	63.9937	24.014	1.39034
dsr_604_15w_rec_tra_voi__voi_1768.bmp	16.0154	64.5236	24.2314	1.54774
dsr_604_15w_rec_tra_voi__voi_1767.bmp	16.0063	64.6553	24.267	1.65429
dsr_604_15w_rec_tra_voi__voi_1766.bmp	15.9972	64.6906	24.3706	1.7629
dsr_604_15w_rec_tra_voi__voi_1765.bmp	15.9882	64.3765	24.5431	1.9113
dsr_604_15w_rec_tra_voi__voi_1764.bmp	15.9791	63.4135	24.4246	1.93312
dsr_604_15w_rec_tra_voi__voi_1763.bmp	15.9701	62.9647	24.5218	1.95638
dsr_604_15w_rec_tra_voi__voi_1762.bmp	15.961	63.272	24.7388	1.89808
dsr_604_15w_rec_tra_voi__voi_1761.bmp	15.952	62.8047	24.5671	1.82877
dsr_604_15w_rec_tra_voi__voi_1760.bmp	15.9429	63.3498	24.8444	1.80059
dsr_604_15w_rec_tra_voi__voi_1759.bmp	15.9338	62.9969	24.8963	1.79545
dsr_604_15w_rec_tra_voi__voi_1758.bmp	15.9248	62.9792	25.0613	1.76199
dsr_604_15w_rec_tra_voi__voi_1757.bmp	15.9157	62.5907	25.0202	1.77468
dsr_604_15w_rec_tra_voi__voi_1756.bmp	15.9067	62.7062	25.1736	1.8482
dsr_604_15w_rec_tra_voi__voi_1755.bmp	15.8976	63.0488	25.379	1.83077
dsr_604_15w_rec_tra_voi__voi_1754.bmp	15.8885	63.2729	25.3937	1.73889
dsr_604_15w_rec_tra_voi__voi_1753.bmp	15.8795	64.3159	25.8038	1.73985
dsr_604_15w_rec_tra_voi__voi_1752.bmp	15.8704	63.873	25.6798	1.84294
dsr_604_15w_rec_tra_voi__voi_1751.bmp	15.8614	64.248	25.8407	1.95644
dsr_604_15w_rec_tra_voi__voi_1750.bmp	15.8523	64.1358	25.7897	2.00902
dsr_604_15w_rec_tra_voi__voi_1749.bmp	15.8432	63.6682	25.7365	2.03582
dsr_604_15w_rec_tra_voi__voi_1748.bmp	15.8342	63.6415	25.8181	2.06496
dsr_604_15w_rec_tra_voi__voi_1747.bmp	15.8251	63.8191	25.8514	2.05478
dsr_604_15w_rec_tra_voi__voi_1746.bmp	15.8161	63.8522	25.9036	2.09466
dsr_604_15w_rec_tra_voi__voi_1745.bmp	15.807	63.8552	25.7864	2.05661
dsr_604_15w_rec_tra_voi__voi_1744.bmp	15.798	63.9297	25.6628	2.05666
dsr_604_15w_rec_tra_voi__voi_1743.bmp	15.7889	63.8077	25.8197	2.11678
dsr_604_15w_rec_tra_voi__voi_1742.bmp	15.7798	63.7492	25.9152	2.23838
dsr_604_15w_rec_tra_voi__voi_1741.bmp	15.7708	63.3488	25.8814	2.34636
dsr_604_15w_rec_tra_voi__voi_1740.bmp	15.7617	62.9586	25.8488	2.39992
dsr_604_15w_rec_tra_voi__voi_1739.bmp	15.7527	62.6479	25.8582	2.38543
dsr_604_15w_rec_tra_voi__voi_1738.bmp	15.7436	63.1693	26.1028	2.37124
dsr_604_15w_rec_tra_voi__voi_1737.bmp	15.7346	62.5566	25.934	2.38858
dsr_604_15w_rec_tra_voi__voi_1736.bmp	15.7255	62.9022	25.9861	2.36952
dsr_604_15w_rec_tra_voi__voi_1735.bmp	15.7164	62.8966	25.941	2.29043
dsr_604_15w_rec_tra_voi__voi_1734.bmp	15.7074	63.1044	26.1178	2.25394
dsr_604_15w_rec_tra_voi__voi_1733.bmp	15.6983	62.9087	25.9457	2.23686
dsr_604_15w_rec_tra_voi__voi_1732.bmp	15.6893	63.041	25.8154	2.29531
dsr_604_15w_rec_tra_voi__voi_1731.bmp	15.6802	63.0554	25.8017	2.33334
dsr_604_15w_rec_tra_voi__voi_1730.bmp	15.6711	63.2855	26.0084	2.30815
dsr_604_15w_rec_tra_voi__voi_1729.bmp	15.6621	63.1371	25.997	2.46726
dsr_604_15w_rec_tra_voi__voi_1728.bmp	15.653	62.9891	26.038	2.55034
dsr_604_15w_rec_tra_voi__voi_1727.bmp	15.644	62.7106	25.9799	2.60399
dsr_604_15w_rec_tra_voi__voi_1726.bmp	15.6349	63.0715	26.0317	2.61388
dsr_604_15w_rec_tra_voi__voi_1725.bmp	15.6258	63.2242	26.0526	2.63236
dsr_604_15w_rec_tra_voi__voi_1724.bmp	15.6168	63.8627	26.1008	2.61513
dsr_604_15w_rec_tra_voi__voi_1723.bmp	15.6077	64.1851	26.139	2.59284
dsr_604_15w_rec_tra_voi__voi_1722.bmp	15.5987	64.5244	26.1748	2.62794
dsr_604_15w_rec_tra_voi__voi_1721.bmp	15.5896	64.6055	26.0455	2.75494
dsr_604_15w_rec_tra_voi__voi_1720.bmp	15.5806	64.8787	26.0068	2.90244
dsr_604_15w_rec_tra_voi__voi_1719.bmp	15.5715	64.5907	25.8489	3.0483
dsr_604_15w_rec_tra_voi__voi_1718.bmp	15.5624	64.7283	25.8004	3.24304
dsr_604_15w_rec_tra_voi__voi_1717.bmp	15.5534	65.0205	25.7848	3.37419
dsr_604_15w_rec_tra_voi__voi_1716.bmp	15.5443	65.5857	26.1012	3.51065
dsr_604_15w_rec_tra_voi__voi_1715.bmp	15.5353	65.639	26.2203	3.51098
dsr_604_15w_rec_tra_voi__voi_1714.bmp	15.5262	65.3836	26.1546	3.38693
dsr_604_15w_rec_tra_voi__voi_1713.bmp	15.5172	65.5432	26.3269	3.29916
dsr_604_15w_rec_tra_voi__voi_1712.bmp	15.5081	65.9198	26.4184	3.34899
dsr_604_15w_rec_tra_voi__voi_1711.bmp	15.499	66.2463	26.5295	3.39181
dsr_604_15w_rec_tra_voi__voi_1710.bmp	15.49	66.3602	26.6756	3.35219
dsr_604_15w_rec_tra_voi__voi_1709.bmp	15.4809	65.678	26.4009	3.45578
dsr_604_15w_rec_tra_voi__voi_1708.bmp	15.4719	65.5606	26.313	3.62281
dsr_604_15w_rec_tra_voi__voi_1707.bmp	15.4628	65.3352	26.2048	3.78658
dsr_604_15w_rec_tra_voi__voi_1706.bmp	15.4537	64.8145	26.0996	3.94908
dsr_604_15w_rec_tra_voi__voi_1705.bmp	15.4447	64.6254	25.9393	3.93222
dsr_604_15w_rec_tra_voi__voi_1704.bmp	15.4356	64.4707	25.8878	3.93038
dsr_604_15w_rec_tra_voi__voi_1703.bmp	15.4266	64.2878	25.6212	3.86526
dsr_604_15w_rec_tra_voi__voi_1702.bmp	15.4175	64.4014	25.3568	3.84556
dsr_604_15w_rec_tra_voi__voi_1701.bmp	15.4085	64.576	25.1828	3.77339
dsr_604_15w_rec_tra_voi__voi_1700.bmp	15.3994	64.4866	25.0734	3.65751
dsr_604_15w_rec_tra_voi__voi_1699.bmp	15.3903	64.2858	25.1074	3.62143
dsr_604_15w_rec_tra_voi__voi_1698.bmp	15.3813	63.2478	24.975	3.53337
dsr_604_15w_rec_tra_voi__voi_1697.bmp	15.3722	63.0267	25.2006	3.546
dsr_604_15w_rec_tra_voi__voi_1696.bmp	15.3631	62.8109	25.2787	3.57972
dsr_604_15w_rec_tra_voi__voi_1695.bmp	15.3541	63.6093	25.5675	3.62428
dsr_604_15w_rec_tra_voi__voi_1694.bmp	15.345	63.8516	25.653	3.72024
dsr_604_15w_rec_tra_voi__voi_1693.bmp	15.336	64.0742	25.6536	3.7467
dsr_604_15w_rec_tra_voi__voi_1692.bmp	15.3269	64.4619	25.859	3.82683
dsr_604_15w_rec_tra_voi__voi_1691.bmp	15.3179	64.7767	25.9247	3.84702
dsr_604_15w_rec_tra_voi__voi_1690.bmp	15.3088	64.9814	26.1023	3.81013
dsr_604_15w_rec_tra_voi__voi_1689.bmp	15.2997	64.3821	26.0257	3.8904
dsr_604_15w_rec_tra_voi__voi_1688.bmp	15.2907	64.2827	25.9696	4.03811
dsr_604_15w_rec_tra_voi__voi_1687.bmp	15.2816	64.3512	26.0791	4.14537
dsr_604_15w_rec_tra_voi__voi_1686.bmp	15.2726	64.8379	26.228	4.19902
dsr_604_15w_rec_tra_voi__voi_1685.bmp	15.2635	65.4921	26.4176	4.48487
dsr_604_15w_rec_tra_voi__voi_1684.bmp	15.2545	65.7057	26.5533	4.81797
dsr_604_15w_rec_tra_voi__voi_1683.bmp	15.2454	65.672	26.5558	5.06996
dsr_604_15w_rec_tra_voi__voi_1682.bmp	15.2363	65.7983	26.6488	5.22109
dsr_604_15w_rec_tra_voi__voi_1681.bmp	15.2273	65.8464	26.7173	5.43075
dsr_604_15w_rec_tra_voi__voi_1680.bmp	15.2182	65.7983	26.9193	5.56094
dsr_604_15w_rec_tra_voi__voi_1679.bmp	15.2092	65.2226	26.8041	5.63225
dsr_604_15w_rec_tra_voi__voi_1678.bmp	15.2001	65.0475	26.7781	5.79775
dsr_604_15w_rec_tra_voi__voi_1677.bmp	15.191	65.2481	26.7267	5.97386
dsr_604_15w_rec_tra_voi__voi_1676.bmp	15.182	64.9321	26.4806	6.2304
dsr_604_15w_rec_tra_voi__voi_1675.bmp	15.1729	65.0626	26.5489	6.38248
dsr_604_15w_rec_tra_voi__voi_1674.bmp	15.1639	64.7606	26.7673	6.47479
dsr_604_15w_rec_tra_voi__voi_1673.bmp	15.1548	64.828	26.9338	6.63173
dsr_604_15w_rec_tra_voi__voi_1672.bmp	15.1457	65.096	27.0459	6.84629
dsr_604_15w_rec_tra_voi__voi_1671.bmp	15.1367	65.1435	27.1264	6.96801
dsr_604_15w_rec_tra_voi__voi_1670.bmp	15.1276	65.0745	27.0344	6.95543
dsr_604_15w_rec_tra_voi__voi_1669.bmp	15.1186	64.6909	26.9467	6.92444
dsr_604_15w_rec_tra_voi__voi_1668.bmp	15.1095	64.3637	26.9612	6.78626
dsr_604_15w_rec_tra_voi__voi_1667.bmp	15.1005	64.8284	27.1755	6.70669
dsr_604_15w_rec_tra_voi__voi_1666.bmp	15.0914	64.4211	26.9156	6.52776
dsr_604_15w_rec_tra_voi__voi_1665.bmp	15.0823	65.2238	27.2589	6.5441
dsr_604_15w_rec_tra_voi__voi_1664.bmp	15.0733	65.3768	27.1748	6.38748
dsr_604_15w_rec_tra_voi__voi_1663.bmp	15.0642	65.2346	27.1569	6.30161
dsr_604_15w_rec_tra_voi__voi_1662.bmp	15.0552	65.1075	27.3136	6.26866
dsr_604_15w_rec_tra_voi__voi_1661.bmp	15.0461	65.0007	27.4102	6.25335
dsr_604_15w_rec_tra_voi__voi_1660.bmp	15.0371	64.9484	27.5528	6.29606
dsr_604_15w_rec_tra_voi__voi_1659.bmp	15.028	64.6149	27.6566	6.52368
dsr_604_15w_rec_tra_voi__voi_1658.bmp	15.0189	64.1967	27.6718	6.67606
dsr_604_15w_rec_tra_voi__voi_1657.bmp	15.0099	64.1737	27.7907	7.04314
dsr_604_15w_rec_tra_voi__voi_1656.bmp	15.0008	64.7366	27.9924	7.42405
dsr_604_15w_rec_tra_voi__voi_1655.bmp	14.9918	64.7956	27.9833	7.83218
dsr_604_15w_rec_tra_voi__voi_1654.bmp	14.9827	65.5373	28.3379	8.19717
dsr_604_15w_rec_tra_voi__voi_1653.bmp	14.9736	64.5574	27.9289	8.27325
dsr_604_15w_rec_tra_voi__voi_1652.bmp	14.9646	64.6192	28.1852	8.58169
dsr_604_15w_rec_tra_voi__voi_1651.bmp	14.9555	64.1351	28.2327	8.70759
dsr_604_15w_rec_tra_voi__voi_1650.bmp	14.9465	63.8855	28.4763	8.94014
dsr_604_15w_rec_tra_voi__voi_1649.bmp	14.9374	63.7634	28.479	9.00337
dsr_604_15w_rec_tra_voi__voi_1648.bmp	14.9284	63.7383	28.5138	9.25933
dsr_604_15w_rec_tra_voi__voi_1647.bmp	14.9193	63.4585	28.4529	9.30585
dsr_604_15w_rec_tra_voi__voi_1646.bmp	14.9102	63.3659	28.5805	9.32934
dsr_604_15w_rec_tra_voi__voi_1645.bmp	14.9012	62.8621	28.4269	9.35122
dsr_604_15w_rec_tra_voi__voi_1644.bmp	14.8921	62.8699	28.4574	9.43224
dsr_604_15w_rec_tra_voi__voi_1643.bmp	14.8831	62.3192	28.2264	9.56575
dsr_604_15w_rec_tra_voi__voi_1642.bmp	14.874	62.2411	28.2097	9.71437
dsr_604_15w_rec_tra_voi__voi_1641.bmp	14.8649	62.3145	28.1625	9.57008
dsr_604_15w_rec_tra_voi__voi_1640.bmp	14.8559	62.7442	28.2635	9.45533
dsr_604_15w_rec_tra_voi__voi_1639.bmp	14.8468	63.1021	28.2285	9.25664
dsr_604_15w_rec_tra_voi__voi_1638.bmp	14.8378	62.9664	28.0161	8.92045
dsr_604_15w_rec_tra_voi__voi_1637.bmp	14.8287	63.481	27.9231	8.71678
dsr_604_15w_rec_tra_voi__voi_1636.bmp	14.8196	63.516	27.8767	8.72004
dsr_604_15w_rec_tra_voi__voi_1635.bmp	14.8106	63.6964	28.0086	8.8755
dsr_604_15w_rec_tra_voi__voi_1634.bmp	14.8015	63.3876	28.0016	8.79601
dsr_604_15w_rec_tra_voi__voi_1633.bmp	14.7925	62.8151	28.0357	8.79323
dsr_604_15w_rec_tra_voi__voi_1632.bmp	14.7834	62.7081	28.1335	8.98227
dsr_604_15w_rec_tra_voi__voi_1631.bmp	14.7744	62.749	28.2492	9.0976
dsr_604_15w_rec_tra_voi__voi_1630.bmp	14.7653	62.7857	28.3974	9.28506
dsr_604_15w_rec_tra_voi__voi_1629.bmp	14.7562	62.7401	28.2258	9.31172
dsr_604_15w_rec_tra_voi__voi_1628.bmp	14.7472	63.2581	28.1178	9.3498
dsr_604_15w_rec_tra_voi__voi_1627.bmp	14.7381	64.071	28.0502	9.26694
dsr_604_15w_rec_tra_voi__voi_1626.bmp	14.7291	64.4392	28.0624	9.30007
dsr_604_15w_rec_tra_voi__voi_1625.bmp	14.72	64.762	28.0383	9.49379
dsr_604_15w_rec_tra_voi__voi_1624.bmp	14.7109	64.9807	28.0294	9.78507
dsr_604_15w_rec_tra_voi__voi_1623.bmp	14.7019	64.7872	27.8493	10.0535
dsr_604_15w_rec_tra_voi__voi_1622.bmp	14.6928	64.5486	27.7216	10.1537
dsr_604_15w_rec_tra_voi__voi_1621.bmp	14.6838	64.3486	27.6015	10.179
dsr_604_15w_rec_tra_voi__voi_1620.bmp	14.6747	64.6736	27.7788	10.3948
dsr_604_15w_rec_tra_voi__voi_1619.bmp	14.6656	64.4981	27.7244	10.6096
dsr_604_15w_rec_tra_voi__voi_1618.bmp	14.6566	63.9103	27.535	10.7477
dsr_604_15w_rec_tra_voi__voi_1617.bmp	14.6475	63.9163	27.4367	10.9012
dsr_604_15w_rec_tra_voi__voi_1616.bmp	14.6385	64.0798	27.22	10.9813
dsr_604_15w_rec_tra_voi__voi_1615.bmp	14.6294	64.3576	27.095	10.9456
dsr_604_15w_rec_tra_voi__voi_1614.bmp	14.6204	64.5652	27.1309	10.9465
dsr_604_15w_rec_tra_voi__voi_1613.bmp	14.6113	64.6257	27.1229	10.9
dsr_604_15w_rec_tra_voi__voi_1612.bmp	14.6022	65.2742	27.1724	10.8299
dsr_604_15w_rec_tra_voi__voi_1611.bmp	14.5932	65.1697	27.1146	10.7978
dsr_604_15w_rec_tra_voi__voi_1610.bmp	14.5841	66.0357	27.3539	10.9726
dsr_604_15w_rec_tra_voi__voi_1609.bmp	14.5751	66.0857	27.3923	10.9705
dsr_604_15w_rec_tra_voi__voi_1608.bmp	14.566	65.8526	27.4532	10.9498
dsr_604_15w_rec_tra_voi__voi_1607.bmp	14.557	65.5706	27.4288	10.7953
dsr_604_15w_rec_tra_voi__voi_1606.bmp	14.5479	65.7746	27.408	10.6195
dsr_604_15w_rec_tra_voi__voi_1605.bmp	14.5388	65.6606	27.312	10.5518
dsr_604_15w_rec_tra_voi__voi_1604.bmp	14.5298	65.3987	27.3099	10.5446
dsr_604_15w_rec_tra_voi__voi_1603.bmp	14.5207	65.3902	27.3759	10.5507
dsr_604_15w_rec_tra_voi__voi_1602.bmp	14.5117	65.7229	27.3979	10.525
dsr_604_15w_rec_tra_voi__voi_1601.bmp	14.5026	66.0185	27.3155	10.6216
dsr_604_15w_rec_tra_voi__voi_1600.bmp	14.4935	66.3764	27.2823	10.7033
dsr_604_15w_rec_tra_voi__voi_1599.bmp	14.4845	66.2769	27.2723	10.774
dsr_604_15w_rec_tra_voi__voi_1598.bmp	14.4754	66.6959	27.2123	10.6772
dsr_604_15w_rec_tra_voi__voi_1597.bmp	14.4664	67.0833	27.167	10.4636
dsr_604_15w_rec_tra_voi__voi_1596.bmp	14.4573	67.2944	27.1533	10.316
dsr_604_15w_rec_tra_voi__voi_1595.bmp	14.4482	67.0057	26.9731	10.2068
dsr_604_15w_rec_tra_voi__voi_1594.bmp	14.4392	66.9951	27.0381	10.1815
dsr_604_15w_rec_tra_voi__voi_1593.bmp	14.4301	66.5063	26.8611	10.062
dsr_604_15w_rec_tra_voi__voi_1592.bmp	14.4211	66.4255	26.8834	10.0862
dsr_604_15w_rec_tra_voi__voi_1591.bmp	14.412	66.4134	26.8695	9.98241
dsr_604_15w_rec_tra_voi__voi_1590.bmp	14.403	67.4258	27.1224	9.98409
dsr_604_15w_rec_tra_voi__voi_1589.bmp	14.3939	67.3556	26.8441	9.8703
dsr_604_15w_rec_tra_voi__voi_1588.bmp	14.3848	67.2363	26.6913	9.9064
dsr_604_15w_rec_tra_voi__voi_1587.bmp	14.3758	67.0656	26.9187	10.0803
dsr_604_15w_rec_tra_voi__voi_1586.bmp	14.3667	66.304	26.709	10.1348
dsr_604_15w_rec_tra_voi__voi_1585.bmp	14.3577	65.9798	26.6417	10.0716
dsr_604_15w_rec_tra_voi__voi_1584.bmp	14.3486	65.6018	26.8092	10.0407
dsr_604_15w_rec_tra_voi__voi_1583.bmp	14.3395	65.368	26.7167	9.91782
dsr_604_15w_rec_tra_voi__voi_1582.bmp	14.3305	65.1537	26.5486	9.86441
dsr_604_15w_rec_tra_voi__voi_1581.bmp	14.3214	65.5835	26.6293	10.0504
dsr_604_15w_rec_tra_voi__voi_1580.bmp	14.3124	65.5957	26.6128	10.1376
dsr_604_15w_rec_tra_voi__voi_1579.bmp	14.3033	65.9299	26.8215	10.3608
dsr_604_15w_rec_tra_voi__voi_1578.bmp	14.2943	66.0903	26.9095	10.3901
dsr_604_15w_rec_tra_voi__voi_1577.bmp	14.2852	65.8192	26.8859	10.4639
dsr_604_15w_rec_tra_voi__voi_1576.bmp	14.2761	65.5888	26.9224	10.4846
dsr_604_15w_rec_tra_voi__voi_1575.bmp	14.2671	65.3824	26.7602	10.439
dsr_604_15w_rec_tra_voi__voi_1574.bmp	14.258	65.5765	26.9182	10.6242
dsr_604_15w_rec_tra_voi__voi_1573.bmp	14.249	65.0568	26.804	10.7247
dsr_604_15w_rec_tra_voi__voi_1572.bmp	14.2399	65.0721	26.7954	10.931
dsr_604_15w_rec_tra_voi__voi_1571.bmp	14.2309	64.9415	26.8763	11.0414
dsr_604_15w_rec_tra_voi__voi_1570.bmp	14.2218	65.0381	26.8511	11.2026
dsr_604_15w_rec_tra_voi__voi_1569.bmp	14.2127	65.5646	26.9134	11.3083
dsr_604_15w_rec_tra_voi__voi_1568.bmp	14.2037	66.1989	27.0138	11.5774
dsr_604_15w_rec_tra_voi__voi_1567.bmp	14.1946	66.4784	27.1016	11.7125
dsr_604_15w_rec_tra_voi__voi_1566.bmp	14.1855	66.2808	27.323	11.7887
dsr_604_15w_rec_tra_voi__voi_1565.bmp	14.1765	65.9423	27.4092	11.7594
dsr_604_15w_rec_tra_voi__voi_1564.bmp	14.1674	65.9081	27.5524	11.7338
dsr_604_15w_rec_tra_voi__voi_1563.bmp	14.1584	66.3856	27.6966	11.5161
dsr_604_15w_rec_tra_voi__voi_1562.bmp	14.1493	66.6617	27.8359	11.3609
dsr_604_15w_rec_tra_voi__voi_1561.bmp	14.1403	67.1423	28.0167	11.4215
dsr_604_15w_rec_tra_voi__voi_1560.bmp	14.1312	67.5672	28.1894	11.4399
dsr_604_15w_rec_tra_voi__voi_1559.bmp	14.1221	67.5236	28.265	11.3874
dsr_604_15w_rec_tra_voi__voi_1558.bmp	14.1131	67.7513	28.3859	11.5618
dsr_604_15w_rec_tra_voi__voi_1557.bmp	14.104	68.2934	28.522	11.695
dsr_604_15w_rec_tra_voi__voi_1556.bmp	14.095	68.4639	28.4484	11.7264
dsr_604_15w_rec_tra_voi__voi_1555.bmp	14.0859	68.3541	28.4477	11.7924
dsr_604_15w_rec_tra_voi__voi_1554.bmp	14.0769	68.5873	28.4007	11.8711
dsr_604_15w_rec_tra_voi__voi_1553.bmp	14.0678	68.6424	28.2439	11.8288
dsr_604_15w_rec_tra_voi__voi_1552.bmp	14.0587	68.516	28.1524	11.905
dsr_604_15w_rec_tra_voi__voi_1551.bmp	14.0497	68.0744	27.9615	12.0389
dsr_604_15w_rec_tra_voi__voi_1550.bmp	14.0406	67.4989	27.7673	12.1265
dsr_604_15w_rec_tra_voi__voi_1549.bmp	14.0316	67.5413	27.8455	12.214

## Sheet: 607_12w
[ 09/03/18 12:12:34 ] ROI
ROI filename	Z:\KimT\DSR_607_12W\DSR_607_12w_Rec\DSR_607_12w_rec_Tra\VOI\whole ROI\dsr_607_12w_rec_tra_voi__voi_.roi
Mode		Global	Global	Global
Lower grey threshold		25	88	164
Upper grey threshold		255	255	255
File name	Z position	Percent bone area	Percent bone area	Percent bone area
	Pos.Z	B.Ar/T.Ar	B.Ar/T.Ar	B.Ar/T.Ar
	mm	%	%	%
dsr_607_12w_rec_tra_voi__voi_1890.bmp	17.1205	69.2714	21.5297	1.18702
dsr_607_12w_rec_tra_voi__voi_1889.bmp	17.1114	68.9646	21.6915	1.24317
dsr_607_12w_rec_tra_voi__voi_1888.bmp	17.1024	68.7594	21.7814	1.38335
dsr_607_12w_rec_tra_voi__voi_1887.bmp	17.0933	68.8325	21.8915	1.46575
dsr_607_12w_rec_tra_voi__voi_1886.bmp	17.0843	68.8937	22.0284	1.5849
dsr_607_12w_rec_tra_voi__voi_1885.bmp	17.0752	68.8194	22.1527	1.67536
dsr_607_12w_rec_tra_voi__voi_1884.bmp	17.0661	68.7911	22.226	1.69858
dsr_607_12w_rec_tra_voi__voi_1883.bmp	17.0571	69.1259	22.2478	1.74936
dsr_607_12w_rec_tra_voi__voi_1882.bmp	17.048	69.5019	22.3205	1.71464
dsr_607_12w_rec_tra_voi__voi_1881.bmp	17.039	69.3947	22.3906	1.72032
dsr_607_12w_rec_tra_voi__voi_1880.bmp	17.0299	69.5471	22.6376	1.69747
dsr_607_12w_rec_tra_voi__voi_1879.bmp	17.0208	69.1093	22.6771	1.71814
dsr_607_12w_rec_tra_voi__voi_1878.bmp	17.0118	68.3398	22.5428	1.7133
dsr_607_12w_rec_tra_voi__voi_1877.bmp	17.0027	68.0894	22.5757	1.69579
dsr_607_12w_rec_tra_voi__voi_1876.bmp	16.9937	68.0722	22.8295	1.71053
dsr_607_12w_rec_tra_voi__voi_1875.bmp	16.9846	68.0687	22.9228	1.75576
dsr_607_12w_rec_tra_voi__voi_1874.bmp	16.9756	68.057	23.1106	1.77558
dsr_607_12w_rec_tra_voi__voi_1873.bmp	16.9665	68.1253	23.2884	1.7831
dsr_607_12w_rec_tra_voi__voi_1872.bmp	16.9574	68.1373	23.4199	1.77044
dsr_607_12w_rec_tra_voi__voi_1871.bmp	16.9484	68.0942	23.4916	1.80559
dsr_607_12w_rec_tra_voi__voi_1870.bmp	16.9393	68.1053	23.5414	1.75997
dsr_607_12w_rec_tra_voi__voi_1869.bmp	16.9303	68.2496	23.664	1.74583
dsr_607_12w_rec_tra_voi__voi_1868.bmp	16.9212	68.3398	23.8425	1.74975
dsr_607_12w_rec_tra_voi__voi_1867.bmp	16.9122	68.3329	23.9674	1.73723
dsr_607_12w_rec_tra_voi__voi_1866.bmp	16.9031	68.7966	24.04	1.70811
dsr_607_12w_rec_tra_voi__voi_1865.bmp	16.894	68.8168	24.0586	1.72794
dsr_607_12w_rec_tra_voi__voi_1864.bmp	16.885	68.9413	24.2554	1.74547
dsr_607_12w_rec_tra_voi__voi_1863.bmp	16.8759	68.6563	24.3568	1.81156
dsr_607_12w_rec_tra_voi__voi_1862.bmp	16.8669	69.0353	24.6067	1.901
dsr_607_12w_rec_tra_voi__voi_1861.bmp	16.8578	68.9444	24.5675	1.98803
dsr_607_12w_rec_tra_voi__voi_1860.bmp	16.8487	68.8637	24.5469	2.03297
dsr_607_12w_rec_tra_voi__voi_1859.bmp	16.8397	68.9878	24.6164	2.06187
dsr_607_12w_rec_tra_voi__voi_1858.bmp	16.8306	68.8211	24.5909	2.15253
dsr_607_12w_rec_tra_voi__voi_1857.bmp	16.8216	68.964	24.5692	2.18657
dsr_607_12w_rec_tra_voi__voi_1856.bmp	16.8125	68.6911	24.4784	2.24856
dsr_607_12w_rec_tra_voi__voi_1855.bmp	16.8035	68.829	24.6009	2.27896
dsr_607_12w_rec_tra_voi__voi_1854.bmp	16.7944	69.0165	24.619	2.4347
dsr_607_12w_rec_tra_voi__voi_1853.bmp	16.7853	68.7837	24.6082	2.54757
dsr_607_12w_rec_tra_voi__voi_1852.bmp	16.7763	68.5449	24.6488	2.65684
dsr_607_12w_rec_tra_voi__voi_1851.bmp	16.7672	68.2958	24.665	2.74364
dsr_607_12w_rec_tra_voi__voi_1850.bmp	16.7582	68.6912	24.7745	2.87964
dsr_607_12w_rec_tra_voi__voi_1849.bmp	16.7491	68.755	24.7589	2.90516
dsr_607_12w_rec_tra_voi__voi_1848.bmp	16.74	68.9776	24.8595	2.8954
dsr_607_12w_rec_tra_voi__voi_1847.bmp	16.731	68.5053	24.5446	2.81026
dsr_607_12w_rec_tra_voi__voi_1846.bmp	16.7219	68.4801	24.5365	2.74885
dsr_607_12w_rec_tra_voi__voi_1845.bmp	16.7129	68.4724	24.5466	2.62512
dsr_607_12w_rec_tra_voi__voi_1844.bmp	16.7038	68.7238	24.6946	2.55143
dsr_607_12w_rec_tra_voi__voi_1843.bmp	16.6947	68.4207	24.7156	2.52343
dsr_607_12w_rec_tra_voi__voi_1842.bmp	16.6857	68.3052	24.5865	2.56167
dsr_607_12w_rec_tra_voi__voi_1841.bmp	16.6766	68.538	24.6767	2.67585
dsr_607_12w_rec_tra_voi__voi_1840.bmp	16.6676	68.8372	24.8142	2.80087
dsr_607_12w_rec_tra_voi__voi_1839.bmp	16.6585	68.93	24.8761	2.88532
dsr_607_12w_rec_tra_voi__voi_1838.bmp	16.6495	68.4137	24.8589	2.85056
dsr_607_12w_rec_tra_voi__voi_1837.bmp	16.6404	68.3421	24.7589	2.86697
dsr_607_12w_rec_tra_voi__voi_1836.bmp	16.6313	68.6223	24.8376	2.84452
dsr_607_12w_rec_tra_voi__voi_1835.bmp	16.6223	68.3407	25.0388	2.85617
dsr_607_12w_rec_tra_voi__voi_1834.bmp	16.6132	68.3642	25.4052	3.01032
dsr_607_12w_rec_tra_voi__voi_1833.bmp	16.6042	68.0327	25.4632	3.18091
dsr_607_12w_rec_tra_voi__voi_1832.bmp	16.5951	67.9892	25.4259	3.28334
dsr_607_12w_rec_tra_voi__voi_1831.bmp	16.5861	67.8272	25.373	3.40391
dsr_607_12w_rec_tra_voi__voi_1830.bmp	16.577	68.2955	25.4295	3.55432
dsr_607_12w_rec_tra_voi__voi_1829.bmp	16.5679	68.5645	25.4838	3.62172
dsr_607_12w_rec_tra_voi__voi_1828.bmp	16.5589	68.353	25.5387	3.80996
dsr_607_12w_rec_tra_voi__voi_1827.bmp	16.5498	68.3214	25.7682	3.90008
dsr_607_12w_rec_tra_voi__voi_1826.bmp	16.5407	68.0098	25.847	4.0075
dsr_607_12w_rec_tra_voi__voi_1825.bmp	16.5317	68.4678	25.9821	4.00487
dsr_607_12w_rec_tra_voi__voi_1824.bmp	16.5226	68.3559	25.9176	4.06205
dsr_607_12w_rec_tra_voi__voi_1823.bmp	16.5136	68.3764	25.9031	4.16462
dsr_607_12w_rec_tra_voi__voi_1822.bmp	16.5045	68.4132	25.9855	4.28534
dsr_607_12w_rec_tra_voi__voi_1821.bmp	16.4955	68.4623	26.0437	4.36191
dsr_607_12w_rec_tra_voi__voi_1820.bmp	16.4864	68.2754	26.0791	4.5228
dsr_607_12w_rec_tra_voi__voi_1819.bmp	16.4773	68.138	25.9887	4.68413
dsr_607_12w_rec_tra_voi__voi_1818.bmp	16.4683	68.1406	25.9753	4.89652
dsr_607_12w_rec_tra_voi__voi_1817.bmp	16.4592	68.171	26.0752	5.0266
dsr_607_12w_rec_tra_voi__voi_1816.bmp	16.4502	68.0855	26.1395	5.1785
dsr_607_12w_rec_tra_voi__voi_1815.bmp	16.4411	67.7393	25.9178	5.29537
dsr_607_12w_rec_tra_voi__voi_1814.bmp	16.4321	68.2308	25.7964	5.34483
dsr_607_12w_rec_tra_voi__voi_1813.bmp	16.423	67.9647	25.5543	5.4007
dsr_607_12w_rec_tra_voi__voi_1812.bmp	16.4139	67.6832	25.488	5.58777
dsr_607_12w_rec_tra_voi__voi_1811.bmp	16.4049	67.3952	25.4843	5.83471
dsr_607_12w_rec_tra_voi__voi_1810.bmp	16.3958	67.2242	25.5531	5.99965
dsr_607_12w_rec_tra_voi__voi_1809.bmp	16.3868	67.2876	25.5726	6.14615
dsr_607_12w_rec_tra_voi__voi_1808.bmp	16.3777	67.3031	25.4978	6.13609
dsr_607_12w_rec_tra_voi__voi_1807.bmp	16.3686	67.4319	25.6897	6.14581
dsr_607_12w_rec_tra_voi__voi_1806.bmp	16.3596	67.382	25.796	6.23428
dsr_607_12w_rec_tra_voi__voi_1805.bmp	16.3505	67.1568	25.6701	6.24924
dsr_607_12w_rec_tra_voi__voi_1804.bmp	16.3415	67.272	25.5946	6.26188
dsr_607_12w_rec_tra_voi__voi_1803.bmp	16.3324	67.0682	25.4273	6.16253
dsr_607_12w_rec_tra_voi__voi_1802.bmp	16.3234	68.4007	25.9424	6.26574
dsr_607_12w_rec_tra_voi__voi_1801.bmp	16.3143	67.2686	25.4302	6.07732
dsr_607_12w_rec_tra_voi__voi_1800.bmp	16.3052	67.2738	25.4149	6.23219
dsr_607_12w_rec_tra_voi__voi_1799.bmp	16.2962	67.6392	25.4684	6.3975
dsr_607_12w_rec_tra_voi__voi_1798.bmp	16.2871	67.6369	25.377	6.51999
dsr_607_12w_rec_tra_voi__voi_1797.bmp	16.2781	68.094	25.4204	6.62705
dsr_607_12w_rec_tra_voi__voi_1796.bmp	16.269	68.0964	25.3214	6.54129
dsr_607_12w_rec_tra_voi__voi_1795.bmp	16.2599	67.8872	25.1903	6.42306
dsr_607_12w_rec_tra_voi__voi_1794.bmp	16.2509	67.9586	25.2147	6.46913
dsr_607_12w_rec_tra_voi__voi_1793.bmp	16.2418	68.07	25.1955	6.68567
dsr_607_12w_rec_tra_voi__voi_1792.bmp	16.2328	68.4266	25.2449	6.73105
dsr_607_12w_rec_tra_voi__voi_1791.bmp	16.2237	68.8168	25.1616	6.62665
dsr_607_12w_rec_tra_voi__voi_1790.bmp	16.2146	68.6347	25.1453	6.68927
dsr_607_12w_rec_tra_voi__voi_1789.bmp	16.2056	67.6458	25.1451	6.74857
dsr_607_12w_rec_tra_voi__voi_1788.bmp	16.1965	67.2764	25.1877	6.88305
dsr_607_12w_rec_tra_voi__voi_1787.bmp	16.1875	66.8397	25.0473	6.78196
dsr_607_12w_rec_tra_voi__voi_1786.bmp	16.1784	66.3431	24.9199	6.71214
dsr_607_12w_rec_tra_voi__voi_1785.bmp	16.1694	66.5306	24.8997	6.81733
dsr_607_12w_rec_tra_voi__voi_1784.bmp	16.1603	67.2221	24.9164	6.97748
dsr_607_12w_rec_tra_voi__voi_1783.bmp	16.1512	67.955	24.9094	7.10977
dsr_607_12w_rec_tra_voi__voi_1782.bmp	16.1422	68.1115	24.8146	6.95868
dsr_607_12w_rec_tra_voi__voi_1781.bmp	16.1331	67.6602	24.6024	6.83751
dsr_607_12w_rec_tra_voi__voi_1780.bmp	16.1241	67.1138	24.5974	6.7948
dsr_607_12w_rec_tra_voi__voi_1779.bmp	16.115	66.5842	24.3812	6.72801
dsr_607_12w_rec_tra_voi__voi_1778.bmp	16.1059	66.4406	24.3934	6.76692
dsr_607_12w_rec_tra_voi__voi_1777.bmp	16.0969	65.9542	24.2619	6.64015
dsr_607_12w_rec_tra_voi__voi_1776.bmp	16.0878	65.9492	24.1133	6.57295
dsr_607_12w_rec_tra_voi__voi_1775.bmp	16.0788	66.427	24.1673	6.564
dsr_607_12w_rec_tra_voi__voi_1774.bmp	16.0697	66.7729	24.1417	6.62899
dsr_607_12w_rec_tra_voi__voi_1773.bmp	16.0607	66.4473	23.9537	6.71469
dsr_607_12w_rec_tra_voi__voi_1772.bmp	16.0516	66.6659	24.0907	6.8694
dsr_607_12w_rec_tra_voi__voi_1771.bmp	16.0425	66.2064	23.9616	6.96266
dsr_607_12w_rec_tra_voi__voi_1770.bmp	16.0335	65.8215	23.9072	7.01392
dsr_607_12w_rec_tra_voi__voi_1769.bmp	16.0244	65.358	23.6027	6.97545
dsr_607_12w_rec_tra_voi__voi_1768.bmp	16.0154	65.3426	23.5317	7.02942
dsr_607_12w_rec_tra_voi__voi_1767.bmp	16.0063	66.2897	23.7082	7.16491
dsr_607_12w_rec_tra_voi__voi_1766.bmp	15.9972	66.046	23.6588	7.3
dsr_607_12w_rec_tra_voi__voi_1765.bmp	15.9882	65.3008	23.6069	7.38509
dsr_607_12w_rec_tra_voi__voi_1764.bmp	15.9791	65.4643	23.8497	7.55064
dsr_607_12w_rec_tra_voi__voi_1763.bmp	15.9701	64.7808	23.6318	7.53417
dsr_607_12w_rec_tra_voi__voi_1762.bmp	15.961	65.0809	23.7562	7.57322
dsr_607_12w_rec_tra_voi__voi_1761.bmp	15.952	65.0981	23.6939	7.73555
dsr_607_12w_rec_tra_voi__voi_1760.bmp	15.9429	64.6796	23.4978	7.73754
dsr_607_12w_rec_tra_voi__voi_1759.bmp	15.9338	64.7657	23.4337	7.63576
dsr_607_12w_rec_tra_voi__voi_1758.bmp	15.9248	65.1216	23.4071	7.685
dsr_607_12w_rec_tra_voi__voi_1757.bmp	15.9157	65.3351	23.5152	7.83634
dsr_607_12w_rec_tra_voi__voi_1756.bmp	15.9067	65.1119	23.3671	7.91811
dsr_607_12w_rec_tra_voi__voi_1755.bmp	15.8976	64.9543	23.2675	8.05134
dsr_607_12w_rec_tra_voi__voi_1754.bmp	15.8885	65.2443	23.3231	8.38167
dsr_607_12w_rec_tra_voi__voi_1753.bmp	15.8795	65.2302	23.226	8.50732
dsr_607_12w_rec_tra_voi__voi_1752.bmp	15.8704	65.2673	23.2614	8.72612
dsr_607_12w_rec_tra_voi__voi_1751.bmp	15.8614	65.7636	23.4197	8.96704
dsr_607_12w_rec_tra_voi__voi_1750.bmp	15.8523	66.0733	23.4499	9.14547
dsr_607_12w_rec_tra_voi__voi_1749.bmp	15.8432	65.366	23.1173	9.176
dsr_607_12w_rec_tra_voi__voi_1748.bmp	15.8342	65.786	23.3306	9.48956
dsr_607_12w_rec_tra_voi__voi_1747.bmp	15.8251	64.9928	22.9839	9.46823
dsr_607_12w_rec_tra_voi__voi_1746.bmp	15.8161	65.1879	22.9436	9.49692
dsr_607_12w_rec_tra_voi__voi_1745.bmp	15.807	65.149	22.8068	9.49518
dsr_607_12w_rec_tra_voi__voi_1744.bmp	15.798	65.3937	22.8173	9.55662
dsr_607_12w_rec_tra_voi__voi_1743.bmp	15.7889	65.5604	22.8391	9.57827
dsr_607_12w_rec_tra_voi__voi_1742.bmp	15.7798	66.1189	23.026	9.72177
dsr_607_12w_rec_tra_voi__voi_1741.bmp	15.7708	64.689	22.6202	9.57683
dsr_607_12w_rec_tra_voi__voi_1740.bmp	15.7617	64.7803	22.6554	9.44177
dsr_607_12w_rec_tra_voi__voi_1739.bmp	15.7527	64.7445	22.6371	9.27229
dsr_607_12w_rec_tra_voi__voi_1738.bmp	15.7436	65.2189	22.894	9.26221
dsr_607_12w_rec_tra_voi__voi_1737.bmp	15.7346	65.0775	22.8054	9.08621
dsr_607_12w_rec_tra_voi__voi_1736.bmp	15.7255	65.3716	22.852	8.99895
dsr_607_12w_rec_tra_voi__voi_1735.bmp	15.7164	65.1778	22.6398	8.82894
dsr_607_12w_rec_tra_voi__voi_1734.bmp	15.7074	65.23	22.4754	8.76842
dsr_607_12w_rec_tra_voi__voi_1733.bmp	15.6983	65.552	22.2851	8.75099
dsr_607_12w_rec_tra_voi__voi_1732.bmp	15.6893	65.9729	22.1194	8.53601
dsr_607_12w_rec_tra_voi__voi_1731.bmp	15.6802	65.6994	21.7787	8.34963
dsr_607_12w_rec_tra_voi__voi_1730.bmp	15.6711	65.4217	21.6997	8.31444
dsr_607_12w_rec_tra_voi__voi_1729.bmp	15.6621	66.1051	21.983	8.61541
dsr_607_12w_rec_tra_voi__voi_1728.bmp	15.653	66.0013	21.9987	8.85734
dsr_607_12w_rec_tra_voi__voi_1727.bmp	15.644	65.8635	21.8943	9.1123
dsr_607_12w_rec_tra_voi__voi_1726.bmp	15.6349	65.9762	21.7875	9.12808
dsr_607_12w_rec_tra_voi__voi_1725.bmp	15.6258	66.1515	21.7166	9.00919
dsr_607_12w_rec_tra_voi__voi_1724.bmp	15.6168	66.1325	21.6383	8.87041
dsr_607_12w_rec_tra_voi__voi_1723.bmp	15.6077	65.8941	21.6425	8.85167
dsr_607_12w_rec_tra_voi__voi_1722.bmp	15.5987	65.7483	21.6921	8.98114
dsr_607_12w_rec_tra_voi__voi_1721.bmp	15.5896	65.3489	21.5619	8.89364
dsr_607_12w_rec_tra_voi__voi_1720.bmp	15.5806	65.3416	21.6571	8.83515
dsr_607_12w_rec_tra_voi__voi_1719.bmp	15.5715	65.5284	21.7074	8.89573
dsr_607_12w_rec_tra_voi__voi_1718.bmp	15.5624	65.0268	21.5566	8.89957
dsr_607_12w_rec_tra_voi__voi_1717.bmp	15.5534	64.9704	21.6188	8.92939
dsr_607_12w_rec_tra_voi__voi_1716.bmp	15.5443	65.0456	21.7214	8.96846
dsr_607_12w_rec_tra_voi__voi_1715.bmp	15.5353	64.7463	21.7374	8.9681
dsr_607_12w_rec_tra_voi__voi_1714.bmp	15.5262	64.6538	21.6885	8.81941
dsr_607_12w_rec_tra_voi__voi_1713.bmp	15.5172	63.3199	21.2588	8.55166
dsr_607_12w_rec_tra_voi__voi_1712.bmp	15.5081	63.6275	21.2777	8.43419
dsr_607_12w_rec_tra_voi__voi_1711.bmp	15.499	64.287	21.3997	8.53969
dsr_607_12w_rec_tra_voi__voi_1710.bmp	15.49	65.7526	21.8518	8.73747
dsr_607_12w_rec_tra_voi__voi_1709.bmp	15.4809	65.5835	21.9236	8.76339
dsr_607_12w_rec_tra_voi__voi_1708.bmp	15.4719	64.4763	21.5394	8.6152
dsr_607_12w_rec_tra_voi__voi_1707.bmp	15.4628	64.2558	21.4821	8.56503
dsr_607_12w_rec_tra_voi__voi_1706.bmp	15.4537	63.9791	21.5233	8.68183
dsr_607_12w_rec_tra_voi__voi_1705.bmp	15.4447	65.0349	21.8655	8.91257
dsr_607_12w_rec_tra_voi__voi_1704.bmp	15.4356	64.8673	21.8677	9.16527
dsr_607_12w_rec_tra_voi__voi_1703.bmp	15.4266	64.4438	21.763	9.28211
dsr_607_12w_rec_tra_voi__voi_1702.bmp	15.4175	65.295	21.9393	9.36805
dsr_607_12w_rec_tra_voi__voi_1701.bmp	15.4085	65.6228	21.9251	9.53074
dsr_607_12w_rec_tra_voi__voi_1700.bmp	15.3994	66.0834	21.9654	9.70015
dsr_607_12w_rec_tra_voi__voi_1699.bmp	15.3903	66.3936	22.06	9.98471
dsr_607_12w_rec_tra_voi__voi_1698.bmp	15.3813	65.5085	21.7597	10.0261
dsr_607_12w_rec_tra_voi__voi_1697.bmp	15.3722	66.071	21.9665	10.3355
dsr_607_12w_rec_tra_voi__voi_1696.bmp	15.3631	65.1975	21.6422	10.2435
dsr_607_12w_rec_tra_voi__voi_1695.bmp	15.3541	65.5337	21.8401	10.3634
dsr_607_12w_rec_tra_voi__voi_1694.bmp	15.345	64.5848	21.6597	10.3102
dsr_607_12w_rec_tra_voi__voi_1693.bmp	15.336	64.197	21.6668	10.3915
dsr_607_12w_rec_tra_voi__voi_1692.bmp	15.3269	64.1314	21.6736	10.4969
dsr_607_12w_rec_tra_voi__voi_1691.bmp	15.3179	62.9403	21.423	10.6101
dsr_607_12w_rec_tra_voi__voi_1690.bmp	15.3088	62.598	21.4004	10.7211
dsr_607_12w_rec_tra_voi__voi_1689.bmp	15.2997	62.749	21.4373	10.7216
dsr_607_12w_rec_tra_voi__voi_1688.bmp	15.2907	62.9242	21.6377	10.7803
dsr_607_12w_rec_tra_voi__voi_1687.bmp	15.2816	62.6906	21.5519	10.95
dsr_607_12w_rec_tra_voi__voi_1686.bmp	15.2726	63.0555	21.5617	11.0782
dsr_607_12w_rec_tra_voi__voi_1685.bmp	15.2635	63.435	21.5804	11.3083
dsr_607_12w_rec_tra_voi__voi_1684.bmp	15.2545	63.5753	21.5418	11.3678
dsr_607_12w_rec_tra_voi__voi_1683.bmp	15.2454	64.0181	21.7773	11.5145
dsr_607_12w_rec_tra_voi__voi_1682.bmp	15.2363	62.938	21.3757	11.311
dsr_607_12w_rec_tra_voi__voi_1681.bmp	15.2273	63.1719	21.5036	11.2579
dsr_607_12w_rec_tra_voi__voi_1680.bmp	15.2182	63.2197	21.5211	11.0556
dsr_607_12w_rec_tra_voi__voi_1679.bmp	15.2092	63.8156	21.7054	10.9675
dsr_607_12w_rec_tra_voi__voi_1678.bmp	15.2001	64.3662	21.9339	11.0482
dsr_607_12w_rec_tra_voi__voi_1677.bmp	15.191	64.571	21.8915	10.996
dsr_607_12w_rec_tra_voi__voi_1676.bmp	15.182	64.0547	21.6396	10.8718
dsr_607_12w_rec_tra_voi__voi_1675.bmp	15.1729	63.974	21.673	10.931
dsr_607_12w_rec_tra_voi__voi_1674.bmp	15.1639	64.4182	21.9821	10.9486
dsr_607_12w_rec_tra_voi__voi_1673.bmp	15.1548	63.8062	21.9424	10.7447
dsr_607_12w_rec_tra_voi__voi_1672.bmp	15.1457	63.6007	21.8412	10.6418
dsr_607_12w_rec_tra_voi__voi_1671.bmp	15.1367	63.3708	21.7528	10.5701
dsr_607_12w_rec_tra_voi__voi_1670.bmp	15.1276	64.1155	21.8856	10.6238
dsr_607_12w_rec_tra_voi__voi_1669.bmp	15.1186	63.9853	21.6896	10.5326
dsr_607_12w_rec_tra_voi__voi_1668.bmp	15.1095	64.6795	21.7386	10.5094
dsr_607_12w_rec_tra_voi__voi_1667.bmp	15.1005	65.6507	21.9465	10.5132
dsr_607_12w_rec_tra_voi__voi_1666.bmp	15.0914	65.9231	22.1132	10.5515
dsr_607_12w_rec_tra_voi__voi_1665.bmp	15.0823	65.6328	22.1295	10.6538
dsr_607_12w_rec_tra_voi__voi_1664.bmp	15.0733	65.289	21.9923	10.6288
dsr_607_12w_rec_tra_voi__voi_1663.bmp	15.0642	64.9538	21.8334	10.5716
dsr_607_12w_rec_tra_voi__voi_1662.bmp	15.0552	64.622	21.5998	10.5719
dsr_607_12w_rec_tra_voi__voi_1661.bmp	15.0461	65.3018	21.8654	10.7232

## Sheet: 607_15w
[ 09/03/18 12:14:32 ] ROI
ROI filename	Z:\KimT\DSR_607_15W\DSR_607_15W_Rec\DSR_607_15W_rec_Tra\VOI\whole ROI\dsr_607_15w_rec_tra_voi__voi_.roi
Mode		Global	Global	Global
Lower grey threshold		25	88	164
Upper grey threshold		255	255	255
File name	Z position	Percent bone area	Percent bone area	Percent bone area
	Pos.Z	B.Ar/T.Ar	B.Ar/T.Ar	B.Ar/T.Ar
	mm	%	%	%
dsr_607_15w_rec_tra_voi__voi_1853.bmp	16.7853	62.7482	22.6199	3.54631
dsr_607_15w_rec_tra_voi__voi_1852.bmp	16.7763	63.0842	22.6018	3.40735
dsr_607_15w_rec_tra_voi__voi_1851.bmp	16.7672	63.1758	22.6296	3.31449
dsr_607_15w_rec_tra_voi__voi_1850.bmp	16.7582	63.5701	22.6588	3.29704
dsr_607_15w_rec_tra_voi__voi_1849.bmp	16.7491	63.6734	22.6784	3.31422
dsr_607_15w_rec_tra_voi__voi_1848.bmp	16.74	63.738	22.6214	3.35836
dsr_607_15w_rec_tra_voi__voi_1847.bmp	16.731	63.7768	22.578	3.50394
dsr_607_15w_rec_tra_voi__voi_1846.bmp	16.7219	63.6535	22.5814	3.51751
dsr_607_15w_rec_tra_voi__voi_1845.bmp	16.7129	63.8002	22.4952	3.58992
dsr_607_15w_rec_tra_voi__voi_1844.bmp	16.7038	63.8835	22.3542	3.74616
dsr_607_15w_rec_tra_voi__voi_1843.bmp	16.6947	63.5998	22.3473	3.86498
dsr_607_15w_rec_tra_voi__voi_1842.bmp	16.6857	63.0143	22.3387	3.912
dsr_607_15w_rec_tra_voi__voi_1841.bmp	16.6766	62.4965	22.3174	3.96975
dsr_607_15w_rec_tra_voi__voi_1840.bmp	16.6676	62.4255	22.3475	3.99201
dsr_607_15w_rec_tra_voi__voi_1839.bmp	16.6585	62.4728	22.394	4.0319
dsr_607_15w_rec_tra_voi__voi_1838.bmp	16.6495	62.3999	22.3303	4.03855
dsr_607_15w_rec_tra_voi__voi_1837.bmp	16.6404	62.194	22.3414	3.99897
dsr_607_15w_rec_tra_voi__voi_1836.bmp	16.6313	61.9392	22.3625	4.09772
dsr_607_15w_rec_tra_voi__voi_1835.bmp	16.6223	61.8741	22.353	4.25798
dsr_607_15w_rec_tra_voi__voi_1834.bmp	16.6132	62.029	22.3888	4.37025
dsr_607_15w_rec_tra_voi__voi_1833.bmp	16.6042	62.087	22.334	4.34826
dsr_607_15w_rec_tra_voi__voi_1832.bmp	16.5951	61.9976	22.3385	4.25786
dsr_607_15w_rec_tra_voi__voi_1831.bmp	16.5861	62.0754	22.3857	4.22027
dsr_607_15w_rec_tra_voi__voi_1830.bmp	16.577	62.2546	22.6479	4.17193
dsr_607_15w_rec_tra_voi__voi_1829.bmp	16.5679	61.8976	22.6517	4.04595
dsr_607_15w_rec_tra_voi__voi_1828.bmp	16.5589	61.723	22.7212	4.06135
dsr_607_15w_rec_tra_voi__voi_1827.bmp	16.5498	61.5177	22.6955	4.07415
dsr_607_15w_rec_tra_voi__voi_1826.bmp	16.5407	61.4524	22.6471	4.14264
dsr_607_15w_rec_tra_voi__voi_1825.bmp	16.5317	61.5679	22.7251	4.17252
dsr_607_15w_rec_tra_voi__voi_1824.bmp	16.5226	61.8781	22.738	4.18375
dsr_607_15w_rec_tra_voi__voi_1823.bmp	16.5136	62.5488	22.7511	4.28117
dsr_607_15w_rec_tra_voi__voi_1822.bmp	16.5045	62.7349	22.6688	4.21314
dsr_607_15w_rec_tra_voi__voi_1821.bmp	16.4955	62.7403	22.6638	4.28272
dsr_607_15w_rec_tra_voi__voi_1820.bmp	16.4864	62.6822	22.7628	4.3849
dsr_607_15w_rec_tra_voi__voi_1819.bmp	16.4773	63.0221	23.0162	4.46237
dsr_607_15w_rec_tra_voi__voi_1818.bmp	16.4683	63.3595	23.176	4.64846
dsr_607_15w_rec_tra_voi__voi_1817.bmp	16.4592	64.0642	23.3223	4.81457
dsr_607_15w_rec_tra_voi__voi_1816.bmp	16.4502	64.2632	23.4436	4.83417
dsr_607_15w_rec_tra_voi__voi_1815.bmp	16.4411	64.3424	23.5501	4.93956
dsr_607_15w_rec_tra_voi__voi_1814.bmp	16.4321	64.6929	23.7712	5.09623
dsr_607_15w_rec_tra_voi__voi_1813.bmp	16.423	64.721	23.86	5.35335
dsr_607_15w_rec_tra_voi__voi_1812.bmp	16.4139	64.9113	23.9255	5.51758
dsr_607_15w_rec_tra_voi__voi_1811.bmp	16.4049	65.0018	23.8874	5.63379
dsr_607_15w_rec_tra_voi__voi_1810.bmp	16.3958	65.2734	23.8617	5.67786
dsr_607_15w_rec_tra_voi__voi_1809.bmp	16.3868	65.1641	23.8108	5.77091
dsr_607_15w_rec_tra_voi__voi_1808.bmp	16.3777	64.8065	23.9322	5.84068
dsr_607_15w_rec_tra_voi__voi_1807.bmp	16.3686	64.4989	23.9572	5.97195
dsr_607_15w_rec_tra_voi__voi_1806.bmp	16.3596	64.3033	23.9665	6.03965
dsr_607_15w_rec_tra_voi__voi_1805.bmp	16.3505	64.0838	23.9197	6.06619
dsr_607_15w_rec_tra_voi__voi_1804.bmp	16.3415	64.3132	23.9098	6.13279
dsr_607_15w_rec_tra_voi__voi_1803.bmp	16.3324	64.2378	23.7875	6.06361
dsr_607_15w_rec_tra_voi__voi_1802.bmp	16.3234	64.3954	23.8064	6.0557
dsr_607_15w_rec_tra_voi__voi_1801.bmp	16.3143	64.4078	23.8944	5.96789
dsr_607_15w_rec_tra_voi__voi_1800.bmp	16.3052	63.8842	23.9139	6.02124
dsr_607_15w_rec_tra_voi__voi_1799.bmp	16.2962	63.9489	23.9357	6.02301
dsr_607_15w_rec_tra_voi__voi_1798.bmp	16.2871	64.1948	23.9593	6.1208
dsr_607_15w_rec_tra_voi__voi_1797.bmp	16.2781	64.1638	24.0031	6.25209
dsr_607_15w_rec_tra_voi__voi_1796.bmp	16.269	64.3788	24.0338	6.31107
dsr_607_15w_rec_tra_voi__voi_1795.bmp	16.2599	64.2124	23.9681	6.27929
dsr_607_15w_rec_tra_voi__voi_1794.bmp	16.2509	64.0172	23.9838	6.2318
dsr_607_15w_rec_tra_voi__voi_1793.bmp	16.2418	63.7955	24.0111	6.24574
dsr_607_15w_rec_tra_voi__voi_1792.bmp	16.2328	63.6061	24.0222	6.33609
dsr_607_15w_rec_tra_voi__voi_1791.bmp	16.2237	63.4104	24.0098	6.35158
dsr_607_15w_rec_tra_voi__voi_1790.bmp	16.2146	63.3034	23.9678	6.42728
dsr_607_15w_rec_tra_voi__voi_1789.bmp	16.2056	63.2747	23.9269	6.5076
dsr_607_15w_rec_tra_voi__voi_1788.bmp	16.1965	62.9844	23.7928	6.55251
dsr_607_15w_rec_tra_voi__voi_1787.bmp	16.1875	63.3227	23.6903	6.53215
dsr_607_15w_rec_tra_voi__voi_1786.bmp	16.1784	63.4287	23.6231	6.62818
dsr_607_15w_rec_tra_voi__voi_1785.bmp	16.1694	63.3611	23.576	6.68418
dsr_607_15w_rec_tra_voi__voi_1784.bmp	16.1603	63.4596	23.5346	6.7652
dsr_607_15w_rec_tra_voi__voi_1783.bmp	16.1512	63.5762	23.5768	7.00116
dsr_607_15w_rec_tra_voi__voi_1782.bmp	16.1422	63.2872	23.4584	7.05542
dsr_607_15w_rec_tra_voi__voi_1781.bmp	16.1331	62.8811	23.4496	7.1871
dsr_607_15w_rec_tra_voi__voi_1780.bmp	16.1241	62.5268	23.5316	7.35084
dsr_607_15w_rec_tra_voi__voi_1779.bmp	16.115	62.6934	23.6924	7.31297
dsr_607_15w_rec_tra_voi__voi_1778.bmp	16.1059	63.0446	23.8432	7.26962
dsr_607_15w_rec_tra_voi__voi_1777.bmp	16.0969	63.6419	23.9639	7.38533
dsr_607_15w_rec_tra_voi__voi_1776.bmp	16.0878	64.0375	24.1562	7.61943
dsr_607_15w_rec_tra_voi__voi_1775.bmp	16.0788	64.279	24.1965	7.7546
dsr_607_15w_rec_tra_voi__voi_1774.bmp	16.0697	64.2738	24.2335	7.893
dsr_607_15w_rec_tra_voi__voi_1773.bmp	16.0607	64.2212	24.2376	8.06433
dsr_607_15w_rec_tra_voi__voi_1772.bmp	16.0516	64.0105	24.1468	8.17229
dsr_607_15w_rec_tra_voi__voi_1771.bmp	16.0425	63.8438	24.064	8.24108
dsr_607_15w_rec_tra_voi__voi_1770.bmp	16.0335	64.0483	24.0094	8.30121
dsr_607_15w_rec_tra_voi__voi_1769.bmp	16.0244	63.9801	23.9795	8.2182
dsr_607_15w_rec_tra_voi__voi_1768.bmp	16.0154	63.8329	24.0312	8.15916
dsr_607_15w_rec_tra_voi__voi_1767.bmp	16.0063	64.0514	24.02	8.29829
dsr_607_15w_rec_tra_voi__voi_1766.bmp	15.9972	64.2728	23.989	8.46889
dsr_607_15w_rec_tra_voi__voi_1765.bmp	15.9882	64.4766	24.0245	8.58989
dsr_607_15w_rec_tra_voi__voi_1764.bmp	15.9791	64.6525	24.0076	8.71558
dsr_607_15w_rec_tra_voi__voi_1763.bmp	15.9701	64.9125	23.962	8.8003
dsr_607_15w_rec_tra_voi__voi_1762.bmp	15.961	65.0116	23.8391	9.0134
dsr_607_15w_rec_tra_voi__voi_1761.bmp	15.952	64.8064	23.7975	9.28337
dsr_607_15w_rec_tra_voi__voi_1760.bmp	15.9429	64.1561	23.7118	9.55792
dsr_607_15w_rec_tra_voi__voi_1759.bmp	15.9338	63.9261	23.5328	9.73261
dsr_607_15w_rec_tra_voi__voi_1758.bmp	15.9248	63.98	23.3687	9.7791
dsr_607_15w_rec_tra_voi__voi_1757.bmp	15.9157	64.1035	23.2015	9.79227
dsr_607_15w_rec_tra_voi__voi_1756.bmp	15.9067	63.8265	23.0876	9.83623
dsr_607_15w_rec_tra_voi__voi_1755.bmp	15.8976	63.514	23.0242	9.88587
dsr_607_15w_rec_tra_voi__voi_1754.bmp	15.8885	63.029	22.9745	10.0607
dsr_607_15w_rec_tra_voi__voi_1753.bmp	15.8795	63.0132	22.9827	10.3035
dsr_607_15w_rec_tra_voi__voi_1752.bmp	15.8704	62.7858	22.934	10.397
dsr_607_15w_rec_tra_voi__voi_1751.bmp	15.8614	63.0444	22.993	10.5505
dsr_607_15w_rec_tra_voi__voi_1750.bmp	15.8523	63.0137	22.9438	10.6348
dsr_607_15w_rec_tra_voi__voi_1749.bmp	15.8432	63.0751	22.9147	10.5681
dsr_607_15w_rec_tra_voi__voi_1748.bmp	15.8342	63.1536	22.8387	10.5882
dsr_607_15w_rec_tra_voi__voi_1747.bmp	15.8251	63.108	22.8117	10.7057
dsr_607_15w_rec_tra_voi__voi_1746.bmp	15.8161	62.9943	22.6515	10.7457
dsr_607_15w_rec_tra_voi__voi_1745.bmp	15.807	63.0056	22.5346	10.9329
dsr_607_15w_rec_tra_voi__voi_1744.bmp	15.798	62.945	22.4683	11.0544
dsr_607_15w_rec_tra_voi__voi_1743.bmp	15.7889	63.0142	22.5349	11.21
dsr_607_15w_rec_tra_voi__voi_1742.bmp	15.7798	63.2647	22.5631	11.2704
dsr_607_15w_rec_tra_voi__voi_1741.bmp	15.7708	63.0871	22.4348	11.1898
dsr_607_15w_rec_tra_voi__voi_1740.bmp	15.7617	62.838	22.3115	11.1651
dsr_607_15w_rec_tra_voi__voi_1739.bmp	15.7527	62.267	22.0769	10.9279
dsr_607_15w_rec_tra_voi__voi_1738.bmp	15.7436	62.2012	22.0185	10.9777
dsr_607_15w_rec_tra_voi__voi_1737.bmp	15.7346	61.9962	21.9282	11.0328
dsr_607_15w_rec_tra_voi__voi_1736.bmp	15.7255	62.1805	21.8552	11.0159
dsr_607_15w_rec_tra_voi__voi_1735.bmp	15.7164	61.8328	21.8008	10.9268
dsr_607_15w_rec_tra_voi__voi_1734.bmp	15.7074	61.5817	21.729	10.8168
dsr_607_15w_rec_tra_voi__voi_1733.bmp	15.6983	61.7236	21.6751	10.7136
dsr_607_15w_rec_tra_voi__voi_1732.bmp	15.6893	61.9677	21.6463	10.6661
dsr_607_15w_rec_tra_voi__voi_1731.bmp	15.6802	61.8896	21.5333	10.5942
dsr_607_15w_rec_tra_voi__voi_1730.bmp	15.6711	61.7732	21.3819	10.4567
dsr_607_15w_rec_tra_voi__voi_1729.bmp	15.6621	61.8375	21.3192	10.5028
dsr_607_15w_rec_tra_voi__voi_1728.bmp	15.653	61.7263	21.2996	10.6306
dsr_607_15w_rec_tra_voi__voi_1727.bmp	15.644	61.7358	21.3016	10.7389
dsr_607_15w_rec_tra_voi__voi_1726.bmp	15.6349	61.7739	21.2463	10.8853
dsr_607_15w_rec_tra_voi__voi_1725.bmp	15.6258	61.6129	21.1313	10.8604
dsr_607_15w_rec_tra_voi__voi_1724.bmp	15.6168	61.7768	21.0392	10.8468
dsr_607_15w_rec_tra_voi__voi_1723.bmp	15.6077	61.9472	20.8563	10.7631
dsr_607_15w_rec_tra_voi__voi_1722.bmp	15.5987	62.0439	20.7526	10.7046
dsr_607_15w_rec_tra_voi__voi_1721.bmp	15.5896	62.04	20.6323	10.6859
dsr_607_15w_rec_tra_voi__voi_1720.bmp	15.5806	62.0457	20.5051	10.6463
dsr_607_15w_rec_tra_voi__voi_1719.bmp	15.5715	61.8976	20.348	10.6332
dsr_607_15w_rec_tra_voi__voi_1718.bmp	15.5624	61.6008	20.2743	10.6086
dsr_607_15w_rec_tra_voi__voi_1717.bmp	15.5534	61.3143	20.2295	10.4351
dsr_607_15w_rec_tra_voi__voi_1716.bmp	15.5443	61.227	20.202	10.2705
dsr_607_15w_rec_tra_voi__voi_1715.bmp	15.5353	60.8517	20.1098	10.1183
dsr_607_15w_rec_tra_voi__voi_1714.bmp	15.5262	60.3709	20.0159	10.0159
dsr_607_15w_rec_tra_voi__voi_1713.bmp	15.5172	59.9923	19.9059	9.96618
dsr_607_15w_rec_tra_voi__voi_1712.bmp	15.5081	59.9319	19.843	9.98095
dsr_607_15w_rec_tra_voi__voi_1711.bmp	15.499	60.4783	19.7568	10.0147
dsr_607_15w_rec_tra_voi__voi_1710.bmp	15.49	60.4906	19.6628	10.1063
dsr_607_15w_rec_tra_voi__voi_1709.bmp	15.4809	60.6372	19.6145	10.2174
dsr_607_15w_rec_tra_voi__voi_1708.bmp	15.4719	60.7002	19.5724	10.2192
dsr_607_15w_rec_tra_voi__voi_1707.bmp	15.4628	60.7098	19.5084	10.2199
dsr_607_15w_rec_tra_voi__voi_1706.bmp	15.4537	60.4061	19.4823	10.1936
dsr_607_15w_rec_tra_voi__voi_1705.bmp	15.4447	60.2791	19.4036	10.2361
dsr_607_15w_rec_tra_voi__voi_1704.bmp	15.4356	60.1124	19.3612	10.3062
dsr_607_15w_rec_tra_voi__voi_1703.bmp	15.4266	60.4082	19.3243	10.3888
dsr_607_15w_rec_tra_voi__voi_1702.bmp	15.4175	60.3713	19.2367	10.3737
dsr_607_15w_rec_tra_voi__voi_1701.bmp	15.4085	60.3399	19.1792	10.4284
dsr_607_15w_rec_tra_voi__voi_1700.bmp	15.3994	60.4753	19.1538	10.5953
dsr_607_15w_rec_tra_voi__voi_1699.bmp	15.3903	60.0429	19.1364	10.6856
dsr_607_15w_rec_tra_voi__voi_1698.bmp	15.3813	59.4608	19.0746	10.7134
dsr_607_15w_rec_tra_voi__voi_1697.bmp	15.3722	59.3149	19.0609	10.7795
dsr_607_15w_rec_tra_voi__voi_1696.bmp	15.3631	59.1231	19.0015	10.849
dsr_607_15w_rec_tra_voi__voi_1695.bmp	15.3541	58.8408	18.9625	10.8763
dsr_607_15w_rec_tra_voi__voi_1694.bmp	15.345	58.9045	18.9814	10.8363
dsr_607_15w_rec_tra_voi__voi_1693.bmp	15.336	58.9641	19.0023	10.8321
dsr_607_15w_rec_tra_voi__voi_1692.bmp	15.3269	59.234	18.8975	10.7432
dsr_607_15w_rec_tra_voi__voi_1691.bmp	15.3179	59.6112	18.8968	10.6215
dsr_607_15w_rec_tra_voi__voi_1690.bmp	15.3088	59.7988	18.8701	10.4702
dsr_607_15w_rec_tra_voi__voi_1689.bmp	15.2997	59.7167	18.8399	10.3679
dsr_607_15w_rec_tra_voi__voi_1688.bmp	15.2907	59.5873	18.8143	10.4005
dsr_607_15w_rec_tra_voi__voi_1687.bmp	15.2816	58.9753	18.7644	10.4456
dsr_607_15w_rec_tra_voi__voi_1686.bmp	15.2726	58.726	18.7489	10.4586
dsr_607_15w_rec_tra_voi__voi_1685.bmp	15.2635	58.7216	18.6971	10.3786
dsr_607_15w_rec_tra_voi__voi_1684.bmp	15.2545	59.118	18.6391	10.3454
dsr_607_15w_rec_tra_voi__voi_1683.bmp	15.2454	59.4764	18.609	10.3192
dsr_607_15w_rec_tra_voi__voi_1682.bmp	15.2363	59.545	18.5224	10.351
dsr_607_15w_rec_tra_voi__voi_1681.bmp	15.2273	59.2066	18.5161	10.3975
dsr_607_15w_rec_tra_voi__voi_1680.bmp	15.2182	58.833	18.5329	10.4213
dsr_607_15w_rec_tra_voi__voi_1679.bmp	15.2092	58.5829	18.5523	10.3962
dsr_607_15w_rec_tra_voi__voi_1678.bmp	15.2001	58.3045	18.4949	10.3495
dsr_607_15w_rec_tra_voi__voi_1677.bmp	15.191	58.4661	18.4741	10.2661
dsr_607_15w_rec_tra_voi__voi_1676.bmp	15.182	58.3361	18.4604	10.3053
dsr_607_15w_rec_tra_voi__voi_1675.bmp	15.1729	58.335	18.462	10.2859
dsr_607_15w_rec_tra_voi__voi_1674.bmp	15.1639	58.0323	18.3939	10.2369
dsr_607_15w_rec_tra_voi__voi_1673.bmp	15.1548	58.2622	18.3942	10.2746
dsr_607_15w_rec_tra_voi__voi_1672.bmp	15.1457	58.2216	18.3315	10.3522
dsr_607_15w_rec_tra_voi__voi_1671.bmp	15.1367	58.0279	18.2943	10.4274
dsr_607_15w_rec_tra_voi__voi_1670.bmp	15.1276	57.8244	18.2407	10.4846
dsr_607_15w_rec_tra_voi__voi_1669.bmp	15.1186	57.5579	18.1295	10.5131
dsr_607_15w_rec_tra_voi__voi_1668.bmp	15.1095	57.2226	18.0086	10.5528
dsr_607_15w_rec_tra_voi__voi_1667.bmp	15.1005	56.6797	17.9441	10.5405
dsr_607_15w_rec_tra_voi__voi_1666.bmp	15.0914	56.6937	17.8973	10.5388
dsr_607_15w_rec_tra_voi__voi_1665.bmp	15.0823	56.7319	17.8185	10.5199
dsr_607_15w_rec_tra_voi__voi_1664.bmp	15.0733	57.0865	17.7422	10.5643
dsr_607_15w_rec_tra_voi__voi_1663.bmp	15.0642	57.221	17.666	10.5891
dsr_607_15w_rec_tra_voi__voi_1662.bmp	15.0552	57.2861	17.6086	10.5182
dsr_607_15w_rec_tra_voi__voi_1661.bmp	15.0461	57.2774	17.5385	10.3795
dsr_607_15w_rec_tra_voi__voi_1660.bmp	15.0371	57.1008	17.4897	10.2896
dsr_607_15w_rec_tra_voi__voi_1659.bmp	15.028	57.1079	17.4275	10.3112
dsr_607_15w_rec_tra_voi__voi_1658.bmp	15.0189	57.6012	17.4016	10.3582
dsr_607_15w_rec_tra_voi__voi_1657.bmp	15.0099	57.6974	17.3861	10.455
dsr_607_15w_rec_tra_voi__voi_1656.bmp	15.0008	57.5096	17.3535	10.4069
dsr_607_15w_rec_tra_voi__voi_1655.bmp	14.9918	57.2597	17.2958	10.368
dsr_607_15w_rec_tra_voi__voi_1654.bmp	14.9827	57.015	17.2508	10.2568
dsr_607_15w_rec_tra_voi__voi_1653.bmp	14.9736	57.3924	17.2638	10.2889
dsr_607_15w_rec_tra_voi__voi_1652.bmp	14.9646	57.5706	17.2855	10.2639
dsr_607_15w_rec_tra_voi__voi_1651.bmp	14.9555	57.2185	17.2884	10.2265
dsr_607_15w_rec_tra_voi__voi_1650.bmp	14.9465	57.1603	17.2422	10.1456
dsr_607_15w_rec_tra_voi__voi_1649.bmp	14.9374	56.9581	17.2921	10.0969
dsr_607_15w_rec_tra_voi__voi_1648.bmp	14.9284	56.6827	17.2694	9.94655
dsr_607_15w_rec_tra_voi__voi_1647.bmp	14.9193	57.0172	17.2675	9.87379
dsr_607_15w_rec_tra_voi__voi_1646.bmp	14.9102	57.1293	17.2264	9.88868
dsr_607_15w_rec_tra_voi__voi_1645.bmp	14.9012	57.5112	17.1931	9.94517
dsr_607_15w_rec_tra_voi__voi_1644.bmp	14.8921	57.3507	17.1358	10.0104
dsr_607_15w_rec_tra_voi__voi_1643.bmp	14.8831	57.4588	17.166	10.0954
dsr_607_15w_rec_tra_voi__voi_1642.bmp	14.874	57.4251	17.1173	10.0398
dsr_607_15w_rec_tra_voi__voi_1641.bmp	14.8649	57.5592	17.0851	10.002
dsr_607_15w_rec_tra_voi__voi_1640.bmp	14.8559	57.5445	17.0967	10.0061
dsr_607_15w_rec_tra_voi__voi_1639.bmp	14.8468	57.228	17.0714	10.0404
dsr_607_15w_rec_tra_voi__voi_1638.bmp	14.8378	57.0456	17.0443	10.1465
dsr_607_15w_rec_tra_voi__voi_1637.bmp	14.8287	56.8422	16.9992	10.194
dsr_607_15w_rec_tra_voi__voi_1636.bmp	14.8196	56.9119	16.9669	10.2652
dsr_607_15w_rec_tra_voi__voi_1635.bmp	14.8106	57.1096	16.9538	10.2693
dsr_607_15w_rec_tra_voi__voi_1634.bmp	14.8015	56.7791	16.8414	10.1966
dsr_607_15w_rec_tra_voi__voi_1633.bmp	14.7925	57.0792	16.8872	10.1719
dsr_607_15w_rec_tra_voi__voi_1632.bmp	14.7834	56.7864	16.8498	10.2294
dsr_607_15w_rec_tra_voi__voi_1631.bmp	14.7744	56.7525	16.8017	10.3206
dsr_607_15w_rec_tra_voi__voi_1630.bmp	14.7653	56.828	16.7665	10.3027
dsr_607_15w_rec_tra_voi__voi_1629.bmp	14.7562	57.1009	16.7763	10.2191
dsr_607_15w_rec_tra_voi__voi_1628.bmp	14.7472	57.2868	16.7325	10.1924
dsr_607_15w_rec_tra_voi__voi_1627.bmp	14.7381	57.0618	16.728	10.2194
dsr_607_15w_rec_tra_voi__voi_1626.bmp	14.7291	57.0062	16.6647	10.2911
dsr_607_15w_rec_tra_voi__voi_1625.bmp	14.72	56.6465	16.5922	10.3111
dsr_607_15w_rec_tra_voi__voi_1624.bmp	14.7109	56.7284	16.5926	10.3365
dsr_607_15w_rec_tra_voi__voi_1623.bmp	14.7019	56.6485	16.5378	10.3492
dsr_607_15w_rec_tra_voi__voi_1622.bmp	14.6928	56.8396	16.5238	10.3301
dsr_607_15w_rec_tra_voi__voi_1621.bmp	14.6838	56.8652	16.4991	10.2971

[truncated: 28 more sheets: 608_12w, 608_15w, 615_12w, 615_15w, 616_12w, 616_15w, 618_12w, 618_15w, 619_12w, 619_15w, 843_12w, 843_15w, 844_12w, 844_15w, 845_12w, 845_15w, 846_12w, 846_15w, 852_12w, 852_15w …]
