# Supplementary material for: Cortical bone maturation in mice requires SOCS3 suppression of gp130/STAT3 signalling in osteocytes
Source: eLife. 2020 May 27;9:e56666. doi: 10.7554/eLife.56666 (PMC7253175; doi:10.7554/eLife.56666)
Supplement: Figure 5—source data 1. [file elife-56666-fig5-data1.xls]

## Sheet: low density
female Dmp1Cre:Socs3f/f									female Dmp1Cre:Socs3f/f.Il6stf/f										male Dmp1Cre:Socs3f/f										male Dmp1Cre:Socs3f/f.Il6stf/f
DSRGI12	DSRGI13	DSRGI16	DSRGI17	DSRGI29	DSRGI30	DSRGI33	DSRGI34	DSRGI35	DSRGI05	DSRGI06	DSRGI07	DSRGI22	DSRGI23	DSRGI24	DSRGI25	DSRGI36	DSRGI37	DSRGI39	DSRGI08	DSRGI09	DSRGI10	DSRGI11	DSRGI27	DSRGI28	DSRGI31	DSRGI32	DSRGI40	DSRGI41	DSRGI01	DSRGI02	DSRGI03	DSRGI04	DSRGI14	DSRGI15	DSRGI18	DSRGI19	DSRGI20	DSRGI21	DSRGI38
34.4111	33.7289	29.275	41.065	24.8575	26.4584	40.7093	21.8018	32.7686	26.0998	23.9586	21.5583	23.0692	22.8257	17.6945	16.4487	14.251	15.1335	16.6091	17.8386	19.6423	16.6859	21.0415	29.5749	22.8201	18.6903	14.8528	29.9161	30.1205	10.1582	12.1979	12.7136	11.9038	15.8151	15.7152	16.5998	16.7301	12.5176	15.9456	25.114
34.103	34.1907	29.3037	41.1763	24.7938	26.5723	40.7253	21.8292	32.6272	25.9307	24.1286	21.0776	22.9845	22.5061	17.459	15.9467	14.0182	14.8106	16.6526	17.6901	19.6696	16.894	20.6199	29.6392	22.5616	18.5082	14.6763	29.8361	30.0476	10.0532	12.0805	12.7862	11.9026	15.8511	15.799	16.6001	16.5503	12.2348	15.7758	25.0805
33.7911	34.7326	29.3648	41.3725	24.7405	26.259	40.4085	21.8162	32.2721	25.6567	24.2683	20.5816	22.8361	22.4761	17.3754	15.5677	13.7797	14.5206	16.431	17.533	19.8926	16.9731	20.2063	29.4017	22.3663	18.2024	14.4939	29.6141	29.7972	9.96153	12.0306	12.7842	11.9549	15.8575	15.8784	16.5788	16.3504	12.0321	15.6696	24.8574
33.5866	34.9974	29.3475	40.8984	24.9169	26.1133	40.2914	21.7653	31.9113	25.5635	24.0657	20.0505	22.6308	22.186	17.2715	15.2346	13.752	14.241	16.3451	17.5643	20.033	16.9699	20.0939	29.2861	22.0833	17.7645	14.3592	29.314	29.5697	9.92183	11.9264	12.905	11.8804	15.6963	15.8705	16.5954	16.1856	11.8294	15.4595	24.7988
33.4847	34.952	29.2649	40.4511	24.9106	26.0106	40.0989	21.6463	31.4286	25.4907	23.7987	19.5839	22.1825	21.9983	16.981	15.1345	13.6149	13.8641	16.4266	17.5805	19.9518	17.1674	19.9665	29.3503	21.6361	17.5838	14.1307	29.0142	29.459	9.82732	11.7545	12.9483	11.7101	15.3574	15.9346	16.7091	15.8834	11.7362	15.3477	24.7445
33.6527	34.698	29.2401	40.0863	24.9611	25.7908	39.8968	21.4796	31.1694	25.0477	23.5282	19.2008	21.8111	21.821	16.855	15.1422	13.6961	13.6372	16.3174	17.4946	19.7046	17.4368	19.8068	29.5542	21.3995	17.432	14.0064	28.5944	29.324	9.80548	11.8003	12.8548	11.4328	15.1019	16.0444	16.7995	15.9053	11.6104	15.205	24.6284
33.6202	34.466	29.0619	40.0176	25.1376	25.3704	39.8453	21.0703	31.0527	24.655	23.3255	18.8843	21.6707	21.6737	16.5727	15.2613	13.6952	13.4465	16.1941	17.4247	19.49	17.9275	19.6854	29.6091	21.1318	17.2002	13.9985	28.11	29.0688	9.91878	11.8009	12.8969	11.2395	14.5179	16.0353	16.7308	15.978	11.5038	15.0229	24.4144
33.5795	34.1279	29.2531	39.7013	25.1872	24.9078	39.9163	20.8818	31.1021	24.2331	23.0702	18.6625	21.3763	21.752	16.4168	15.3162	13.5973	13.1621	16.0851	17.273	19.3433	18.1448	19.4573	29.8377	20.8144	17.0035	14.0352	27.6097	28.8026	10.1168	11.6839	12.9203	11.0213	14.1274	16.1282	16.5331	15.8208	11.4197	14.7229	24.317
33.3675	34.1022	29.6186	39.7759	25.1981	24.5603	40.2946	20.5205	30.8464	23.7047	22.6649	18.4999	20.9094	21.5697	16.3706	15.1932	13.5743	12.9733	15.9199	17.2975	19.1375	18.1392	19.3785	30.0756	20.3947	16.69	14.0661	27.0856	28.5224	10.1303	11.6813	12.7906	10.89	13.8138	16.0621	16.1529	15.6014	11.2932	14.437	24.273
33.1037	34.1955	29.8678	39.7924	25.0719	24.423	40.7864	20.3721	30.5968	23.1988	22.3851	18.3095	20.538	21.4361	16.2576	15.2195	13.5591	12.8697	15.7909	17.2946	18.7326	18.1396	19.2931	30.0542	20.1798	16.5009	13.9953	26.6543	28.3807	10.1008	11.6772	12.8829	10.8816	13.4332	16.264	15.9798	15.5598	11.3259	14.2168	24.2272
32.6495	34.3522	29.9463	39.6186	24.7848	24.5662	41.5242	20.1565	30.5069	22.8774	21.7366	18.3517	20.1644	21.3306	16.3502	15.1795	13.5768	12.7702	15.5586	17.2788	18.7067	18.0659	19.2274	29.8641	19.8925	16.2182	14.0313	26.4561	28.4056	10.0329	11.5614	12.8737	10.8786	13.2221	16.1128	15.6672	15.4072	11.2954	14.2143	24.1342
32.2803	34.4769	29.9731	39.5088	25.0036	24.5424	42.2853	20.1589	30.448	22.6292	21.2844	18.0227	19.8343	21.0208	16.1761	15.2231	13.5435	12.747	15.3753	17.0973	18.5753	18.0751	19.0958	29.553	19.6369	15.9647	13.9772	26.2125	28.3819	10.0074	11.5151	12.9852	10.8854	13.0361	16.0476	15.4311	15.2113	11.3735	14.0866	24.0315
31.5034	34.3552	30.003	39.4606	25.1898	24.471	42.3551	20.1766	30.4613	22.2624	21.001	17.811	19.7066	20.5838	15.964	15.3492	13.4181	12.7386	15.2053	16.9854	18.355	17.9463	18.9649	29.3857	19.3154	15.7279	13.919	25.8529	28.2273	10.1003	11.5627	12.907	10.9651	12.9462	15.7768	15.1678	15.0417	11.3873	13.9673	24.1113
31.0786	34.3561	30.144	39.1926	25.4983	24.201	42.5026	20.1625	30.6577	22.2087	20.981	17.6062	19.6402	20.3084	15.7931	15.3159	13.229	12.7668	15.1181	16.9325	18.0633	17.9135	18.8191	29.0735	19.0943	15.546	13.8912	25.6204	28.0279	10.1574	11.5302	12.8874	11.0237	12.971	15.493	14.8754	14.9248	11.3496	13.9377	24.1948
30.8602	34.3887	29.954	39.0821	25.7628	23.9549	42.8371	20.0993	30.9773	21.8984	21.1218	17.3473	19.77	19.9678	15.7034	15.3343	13.2119	12.607	14.8302	16.8408	17.8436	18.0493	18.5021	28.973	18.9204	15.3521	13.8362	25.4239	27.921	10.2407	11.4407	12.7303	11.096	12.8484	15.3797	14.6499	14.7058	11.3364	13.9338	24.2006
30.8523	34.3733	29.4562	38.9412	25.7993	23.5291	43.386	20.0327	31.0374	21.6928	21.1477	17.1429	20.0601	19.9288	15.8128	15.3934	13.0584	12.5352	14.6924	16.5241	17.6234	17.9616	18.3001	28.9443	18.6386	15.2516	13.8844	25.4481	27.8142	10.3385	11.3416	12.6692	11.0933	12.7542	15.0462	14.4107	14.6398	11.3516	13.8878	23.8589
30.7784	34.3567	29.0675	39.1264	25.6146	23.3895	43.6916	19.7148	31.1793	21.5235	21.0442	16.9948	20.2973	19.8502	15.8789	15.4669	13.0247	12.2566	14.7023	16.1199	17.4321	18.0627	18.1279	28.7392	18.4171	15.1028	13.71	25.3071	27.6851	10.2959	11.3336	12.4291	11.102	12.5653	14.9436	14.3058	14.4775	11.2775	13.9243	23.7232
30.2228	34.0275	28.7328	39.4179	25.3425	23.103	44.1669	19.5165	31.2619	21.2396	21.1189	16.768	20.1992	19.8817	15.9419	15.4059	12.9932	12.0095	14.6129	15.8078	17.1384	17.9858	18.0537	28.4866	18.4358	15.0193	13.7461	25.1019	27.7637	10.3149	11.1814	12.3143	11.0852	12.3468	15.0131	14.2254	14.2628	11.3282	13.9837	23.2236
29.7708	33.8216	28.1507	39.6364	25.0379	22.8109	44.0551	19.3371	31.0262	21.1519	21.0348	16.6767	20.0967	19.9424	15.9966	15.1727	12.9975	11.9039	14.5418	15.4477	16.8712	17.8844	18.08	28.0834	18.1427	15.0214	13.7294	25.0103	27.6609	10.3141	10.9791	12.1073	11.0479	12.3552	14.855	14.0774	14.09	11.3928	13.8971	22.9181
29.5613	33.5479	27.9671	39.7431	24.8106	22.3847	43.8512	19.1754	30.6874	21.0262	20.794	16.7828	19.737	19.8201	16.2132	14.9063	13.0142	11.7586	14.5602	15.3	16.6106	17.7446	18.0505	27.8116	17.7974	14.9317	13.569	24.9334	27.5382	10.1759	10.752	11.8886	10.9494	12.2253	14.9465	13.8607	14.2288	11.5367	13.9214	22.3854
29.4531	33.2011	27.8752	39.9238	24.5888	22.0542	43.8494	19.1752	30.3867	21.0296	20.9046	16.7784	19.7449	19.6824	16.3634	14.6597	12.8187	11.7029	14.5836	15.1242	16.4233	17.6142	17.9634	27.7178	17.5281	14.8557	13.36	24.793	27.4038	10.0687	10.6227	11.8992	10.9736	12.1315	15.0425	13.699	14.1817	11.7327	13.9146	21.7171
29.5126	32.7351	27.6223	39.997	24.3586	21.7035	44.2832	18.993	30.0489	21.0354	21.0152	16.8946	19.7221	19.3032	16.3659	14.572	12.7709	11.5667	14.6579	14.8155	16.1487	17.6898	17.8637	27.5537	17.2561	14.7133	13.19	24.6102	27.1164	9.93609	10.563	11.9044	10.9844	12.0653	15.1865	13.4591	14.2228	11.7411	13.8706	20.9857
29.2092	32.2916	27.5574	40.1788	23.9998	21.4696	44.6168	18.831	29.6018	20.9796	20.9428	16.9647	19.6866	19.1139	16.4755	14.446	12.6967	11.5018	14.7289	14.6057	15.8804	17.8124	17.7338	27.3444	17.0363	14.5072	13.0321	24.5464	26.9828	9.79455	10.562	11.8586	11.0575	11.9312	15.3087	13.4243	14.3008	11.6797	13.8046	20.1207
28.8967	32.1067	27.2699	39.8122	23.6225	21.3382	44.9017	18.6389	29.1843	20.6269	20.7886	16.8271	19.6678	18.8002	16.5904	14.3466	12.4504	11.2671	14.6991	14.425	15.6564	17.8471	17.5936	27.179	16.8758	14.3772	12.854	24.3962	26.8107	9.73072	10.5763	11.7164	10.9566	11.846	15.4433	13.3815	14.2764	11.5455	13.6314	19.7587
28.7008	31.7528	27.0706	39.5611	23.3303	21.3031	44.6857	18.4275	28.9384	20.25	20.5579	16.6605	19.535	18.6181	16.5299	14.2226	12.3002	11.0853	14.5398	14.2475	15.4385	17.7488	17.3239	27.1328	16.7378	14.2419	12.5943	24.2018	26.6512	9.72493	10.5783	11.6431	10.9727	11.8211	15.3615	13.3342	14.2241	11.4994	13.6022	19.467
28.8541	31.6676	26.8197	39.2338	23.3333	21.2425	44.2848	18.3879	29.0149	19.8994	20.3328	16.528	19.2867	18.3743	16.2992	14.2276	12.1003	10.9531	14.5206	13.9824	15.2652	17.6277	16.989	26.7918	16.575	13.9516	12.422	24.021	26.4548	9.69103	10.5113	11.5594	11.0398	11.7403	15.3744	13.2586	14.0313	11.3933	13.6105	19.1783
28.9972	31.535	26.5079	39.2233	23.274	21.095	43.7088	18.4125	28.7456	19.4987	20.1718	16.2292	18.9374	17.9978	15.9502	14.1726	12.0691	10.6125	14.6554	13.8639	15.1791	17.4006	16.7138	26.0568	16.5958	13.9215	12.2033	23.752	26.3238	9.68841	10.4996	11.3821	11.0381	11.8045	15.3018	13.2027	14.0106	11.2679	13.7298	18.9794
28.9381	31.5165	26.4235	39.0202	23.1051	21.3197	43.1374	18.3002	28.6668	19.0028	19.874	16.0216	18.7267	17.8783	15.7408	13.9656	12.0111	10.3999	14.5095	13.9012	15.3577	17.1141	16.4529	25.6407	16.504	14.0224	12.0902	23.4698	26.0961	9.79227	10.5116	11.363	10.9628	11.7171	15.1695	13.2907	14.0578	11.2373	13.7073	18.8969
28.635	31.5297	26.2723	38.6449	22.9044	21.6664	42.4367	18.1693	28.6984	18.7206	19.7963	15.7379	18.6728	17.6917	15.5971	13.6676	11.8081	10.2645	14.2681	13.805	15.3429	16.689	16.3638	25.2264	16.622	14.0904	11.9327	23.2826	25.9263	9.86013	10.6857	11.2698	10.7818	11.5945	14.9329	13.445	13.9984	11.0065	13.8156	18.8522
28.1955	31.6329	26.0699	38.4116	22.523	21.7378	42.0624	18.0441	28.726	18.5777	19.4797	15.2801	18.5745	17.4995	15.5393	13.6591	11.5483	10.1036	14.1341	13.6964	15.2857	16.5339	16.1329	24.889	16.6608	14.0946	11.9727	23.1764	25.8547	9.84672	10.8198	11.209	10.6905	11.4753	14.7922	13.5947	13.7495	10.9506	13.7425	19.0206
27.9761	31.7582	25.8989	38.3923	22.1938	21.7594	41.6588	17.9212	28.5786	18.2832	19.068	14.9301	18.491	17.362	15.6518	13.4912	11.37	10.1809	14.0249	13.6589	15.1935	16.3814	15.892	24.6003	16.4291	13.9905	12.0103	23.1044	25.7798	9.68066	10.8249	11.1664	10.6014	11.3664	14.5372	13.8149	13.6824	10.9419	13.8484	18.9906
27.6298	31.7806	26.0348	38.5805	21.8909	21.8307	41.3986	17.8539	28.1498	18.2017	18.6564	14.6675	18.5055	17.0377	15.6668	13.6092	11.3051	10.0544	13.986	13.7136	15.0404	16.1802	15.7389	24.3835	16.5996	13.9484	12.0411	23.1366	25.8113	9.50833	10.8155	10.9701	10.5911	11.3386	14.084	13.9178	13.6072	10.9666	13.6541	18.915
27.167	32.041	26.3073	38.7096	21.56	21.8595	41.314	17.5807	27.8402	17.6701	18.4819	14.3825	18.3414	16.6172	15.9162	13.629	11.2271	9.9647	13.7427	13.7168	14.9334	16.2154	15.6364	24.3524	16.7861	13.8051	11.8614	23.0668	25.8096	9.4732	10.7665	10.8922	10.4993	11.3512	13.806	13.9911	13.7019	10.8909	13.5938	18.8095
26.8079	32.2672	26.5267	38.7934	21.3682	21.8425	41.2257	17.3711	27.661	17.3255	18.1598	14.0693	18.1553	16.3792	15.9294	13.6685	11.2327	9.90605	13.7863	13.567	14.8596	16.2093	15.4755	24.3653	16.8936	13.7928	11.8013	23.023	25.5666	9.34131	10.7552	10.8087	10.4427	11.4091	13.6111	14.1276	13.7682	10.9179	13.4787	18.6452
26.8694	32.3155	26.748	39.2114	21.1667	21.8844	41.2738	17.1867	27.2367	17.1622	17.9572	13.7844	17.9371	16.1622	15.7643	13.6138	11.2649	9.76561	13.699	13.5024	14.6555	16.3463	15.426	24.3703	17.0361	13.6399	11.8416	22.8051	25.2901	9.30941	10.8374	10.8385	10.4659	11.4289	13.3337	14.1897	13.583	10.924	13.3149	18.3272
26.9558	32.2961	27.0902	39.1788	20.8953	21.8034	41.3132	17.094	26.7531	16.9376	17.9656	13.4534	17.7136	16.1266	15.8351	13.479	11.1966	9.74725	13.787	13.5141	14.6687	16.425	15.2311	24.5442	17.2107	13.4763	11.8216	22.6373	25.0136	9.33745	10.8746	10.5946	10.4336	11.3792	13.1171	14.2326	13.5714	10.8923	13.0818	18.066
26.6332	32.236	27.1752	38.9262	21.0213	21.8028	41.7013	16.9749	26.3805	16.8658	17.9065	13.235	17.5523	16.0543	15.7035	13.184	11.1089	9.74714	13.788	13.3649	14.8527	16.4784	15.1807	24.6915	17.2324	13.3654	11.7066	22.4043	24.6225	9.35267	10.9537	10.5062	10.3391	11.3029	12.997	14.2484	13.4161	10.9762	13.0575	17.6419
26.2468	31.8944	26.9038	38.6281	21.1114	21.748	41.7343	16.9534	26.385	16.7281	17.5599	13.0306	17.1098	15.7965	15.5421	12.9751	11.0168	9.66023	13.7433	13.3894	14.982	16.4405	15.1633	24.7962	17.2495	13.1939	11.7791	22.1786	24.2952	9.32341	11.0016	10.3851	10.1942	11.4829	12.7883	14.1373	13.2144	11.0377	13.1482	17.4208
25.9164	31.657	26.9378	38.4254	21.1909	21.3378	41.6346	16.9514	26.3131	16.6571	17.5301	12.9276	16.8816	15.684	15.2916	12.7823	11.0994	9.67272	13.7975	13.3426	14.9779	16.3445	15.1503	24.4695	17.1684	13.3465	11.821	21.9476	24.0356	9.33341	10.9667	10.1787	9.96899	11.4905	12.5771	13.9442	13.0378	11.0939	13.179	17.241
25.8926	31.2551	27.1649	38.072	21.2796	20.9565	41.2875	16.944	26.2259	16.6205	17.3766	12.9873	16.5766	15.5067	15.1304	12.7045	10.9842	9.65283	13.5678	13.2818	15.0762	16.2283	15.0283	24.2903	17.0239	13.4299	12.0541	21.7823	23.7206	9.22818	10.9071	10.1072	9.88459	11.5001	12.5706	13.7512	13.0335	11.0214	13.3767	17.1156
25.9402	30.7721	27.3263	38.0015	21.4178	20.676	41.0668	16.8796	26.3729	16.5515	17.3744	12.9825	16.5008	15.4307	14.9134	12.5108	10.8816	9.66718	13.4934	13.2433	15.118	15.9544	14.9192	23.9994	17.213	13.6074	12.0424	21.4236	23.419	9.24702	10.8059	10.1181	9.91023	11.4179	12.4752	13.4471	12.9744	11.0109	13.4458	16.858
25.9658	30.5534	27.5023	38.1014	21.5541	20.3738	40.867	16.6096	26.3685	16.4159	17.3029	13.034	16.3052	15.3676	14.7108	12.582	10.9058	9.67743	13.4132	13.1458	15.1722	15.8143	14.7276	23.9876	17.3924	13.8696	12.0416	21.363	22.9032	9.24778	10.735	10.0628	9.82246	11.3495	12.437	13.2594	12.95	10.9574	13.6282	16.8432
25.9156	30.548	27.4951	37.9964	21.9521	19.9805	40.7904	16.207	26.3518	16.1636	17.3213	13.0238	16.1664	15.4325	14.6645	12.5186	10.935	9.68048	13.2982	13.1418	15.1136	15.6639	14.5678	24.1175	17.5857	13.9536	12.0329	21.335	22.5384	9.0904	10.6688	10.017	9.85707	11.2816	12.5429	13.0577	13.0277	10.9747	13.7239	16.8633
25.8303	30.5367	26.9563	37.589	22.0987	19.4353	40.5937	15.9643	26.3355	15.8984	17.2174	13.1431	16.0334	15.4491	14.484	12.4642	10.8667	9.51706	13.2289	13.1129	14.8522	15.422	14.4862	24.3159	17.7411	13.933	11.9685	21.3017	22.2951	9.03669	10.5223	10.0102	9.74593	11.1652	12.5425	12.9519	13.2267	11.0484	13.8895	16.8128
26.0858	30.6458	26.6462	37.531	21.9559	18.9663	40.583	15.754	26.3987	15.3642	17.0518	13.1149	16.0962	15.4036	14.2662	12.2879	10.7109	9.45457	13.1856	12.9947	14.682	15.2202	14.3749	24.384	17.7099	13.8816	11.8216	21.2093	22.1018	8.9661	10.457	9.91611	9.71033	11.1532	12.5229	12.8153	13.3126	11.1756	14.0781	16.6313
26.2411	30.5907	26.6014	37.4561	21.9062	18.5833	40.7175	15.3836	26.2942	14.9106	16.9702	12.9908	16.2239	15.3776	14.2156	12.3707	10.6378	9.36369	12.9762	12.818	14.5127	14.8954	14.3195	24.4214	17.6333	13.7714	11.6407	21.0842	22.0513	8.92011	10.2996	9.89558	9.7463	11.1643	12.3391	12.6762	13.4772	11.1991	14.2019	16.3756
26.1953	30.5772	26.5017	37.2871	21.6834	18.148	40.3864	15.2214	26.0388	14.4217	16.7908	12.9566	16.2129	15.369	14.216	12.3524	10.4878	9.31506	12.7143	12.7196	14.2903	14.7756	14.243	24.1893	17.5668	13.8488	11.4918	20.9456	21.9738	9.01602	10.2254	9.85716	9.71735	11.1921	12.2639	12.5269	13.6104	11.139	14.38	16.285
26.289	30.5069	26.5969	37.2117	21.3865	17.8262	40.5211	15.0987	25.7879	13.9484	16.4314	12.9603	16.2409	15.3722	14.2655	12.3506	10.4081	9.05907	12.5088	12.6131	14.2119	14.7656	14.1589	23.9716	17.6105	13.7979	11.4155	20.8655	22.0203	9.11171	10.2128	9.91651	9.70816	11.1425	12.2393	12.5181	13.7065	11.2211	14.4627	16.109
25.9125	30.7332	26.2888	37.3207	21.1374	17.5923	40.422	14.9519	25.6171	13.6851	16.2089	13.025	16.3643	15.423	14.1985	12.1886	10.4871	9.01855	12.3129	12.5394	14.1801	14.6585	14.054	23.7195	17.4939	13.7239	11.3126	20.8804	21.9348	9.16134	10.1869	9.92555	9.77054	11.1681	12.0178	12.204	13.5044	11.1949	14.4947	15.9685
25.7719	30.8249	26.2087	37.488	20.9975	17.4542	40.5585	14.7857	25.6054	13.5755	16.1475	13.0091	16.3084	15.5662	14.1662	12.1278	10.4996	8.99538	12.1477	12.6332	14.1485	14.6963	13.8754	23.6879	17.2506	13.7873	11.2457	20.7855	21.931	9.10526	10.0247	9.96978	9.91014	11.1513	11.8579	12.0785	13.4391	11.1951	14.4517	15.8133
25.6782	31.0593	25.8887	37.1548	20.8125	17.3823	40.5194	14.6094	25.6923	13.5815	15.9003	12.9906	16.3166	15.4529	14.0374	12.1779	10.4502	8.86332	11.9801	12.6284	14.0984	14.7954	14.0377	23.7693	17.4213	13.9226	11.3523	20.7621	21.7639	9.09492	9.98445	9.93993	9.99925	11.1976	11.7185	11.92	13.3776	11.1362	14.3425	15.4468
25.499	31.0134	25.4076	37.048	20.4259	17.3949	40.5649	14.3682	25.7533	13.4641	15.5969	12.9177	16.2033	15.381	13.8881	12.2651	10.4845	8.84067	12.1337	12.7466	13.8729	14.8132	14.1253	23.74	17.4617	14.029	11.4303	20.6902	21.7482	9.13153	9.78629	9.92352	10.1155	11.1953	11.6201	11.85	13.2645	10.9698	14.3179	15.1287
25.1708	30.9975	24.7176	36.9148	20.1706	17.4437	40.6322	14.2479	25.9421	13.2727	15.2639	12.7612	16.155	15.0691	13.6537	12.2579	10.4357	8.94706	12.109	12.6683	13.7175	14.7565	14.2983	23.765	17.5853	13.9888	11.3347	20.5225	21.6982	9.09288	9.70418	9.91192	10.1419	11.1324	11.6534	11.7822	13.1939	10.9649	14.3286	14.8641
24.8739	30.8723	24.411	37.0841	20.0314	17.272	40.6978	14.1556	26.1277	13.1583	14.9347	12.6422	16.0315	14.8504	13.5238	12.2798	10.3308	8.94078	12.0052	12.7142	13.5243	14.7742	14.2909	23.7417	17.6423	14.0968	11.3458	20.572	21.3864	9.14335	9.69683	9.9889	10.0973	11.0677	11.5428	11.7623	13.2599	10.9912	14.4482	14.646
24.7811	30.6259	23.9739	36.9121	19.8872	17.3991	40.8423	14.2032	26.1234	13.0469	14.6274	12.5671	15.9162	14.7879	13.5151	12.3453	10.395	8.83263	12.0606	12.4927	13.4849	14.9079	14.1247	23.5687	17.5396	14.0043	11.4922	20.5594	21.3111	9.20011	9.68141	9.98424	10.1416	10.9501	11.4453	11.7377	13.2876	10.9008	14.5546	14.5062
24.4813	30.2668	23.5782	36.6062	19.8169	17.3344	40.9486	14.0773	25.9782	13.0101	14.2739	12.4927	15.6682	14.804	13.3388	12.2197	10.4123	8.8483	12.0868	12.5051	13.4267	14.9449	13.8574	23.635	17.5195	13.8916	11.534	20.5196	21.0947	9.24663	9.67872	9.87454	9.94098	10.8612	11.3085	11.874	13.3884	10.9086	14.5873	14.2772
24.3513	29.6305	23.5057	36.5628	19.5877	17.083	40.5279	13.8525	26.018	12.8726	14.0193	12.2821	15.4468	14.6835	13.1854	12.1958	10.4097	8.73433	12.2337	12.4896	13.2464	14.998	13.7259	23.6731	17.2831	13.8333	11.5337	20.3515	20.9678	9.17098	9.78483	9.9105	9.87459	10.8121	11.2155	11.9356	13.5688	10.996	14.7829	14.0265
24.2887	29.2208	23.3142	36.3976	19.3561	16.8639	40.2916	13.8419	25.9444	12.7114	13.7901	12.0639	15.2422	14.5901	13.1269	12.1416	10.3528	8.68636	12.32	12.39	13.2995	15.1263	13.5668	23.6951	16.988	13.7674	11.4602	20.0163	20.9752	9.15454	9.94912	10.0338	9.92144	10.8434	11.13	11.9645	13.5825	11.0421	14.7073	13.9701
24.3407	28.7988	23.0805	36.3298	19.1745	16.8533	39.7503	13.6308	25.9209	12.5319	13.7558	11.9885	15.2524	14.5063	12.9583	12.034	10.3398	8.66791	12.5145	12.3118	13.2965	15.0648	13.4104	23.8803	16.9829	13.8432	11.3663	19.61	21.0525	9.11859	9.98002	10.0527	9.89215	10.9005	11.0037	12.1328	13.6503	11.0176	14.8517	13.8534
24.1938	28.3218	22.8687	36.332	19.0549	16.5378	39.2143	13.4109	25.5667	12.4539	13.753	11.8292	15.2388	14.1582	12.8456	11.918	10.28	8.63357	12.4375	12.1593	13.2237	14.9175	13.095	24.1921	16.9269	13.6909	11.2057	19.345	21.1798	9.14273	10.0017	10.0289	9.82022	10.8988	10.7917	12.2822	13.7592	11.0379	14.8681	13.6702
24.0415	27.7296	22.7538	36.5146	18.6422	16.2123	38.937	13.3234	25.2797	12.5015	13.6446	11.8336	15.1708	14.0616	12.6542	11.7157	10.2921	8.57733	12.5757	12.2184	13.1615	14.8817	12.9077	24.4765	16.7274	13.6577	11.0262	19.3737	21.2875	9.07671	10.0706	9.93954	9.9366	10.84	10.8016	12.4414	13.9274	11.0808	14.8912	13.5196
23.7842	27.0685	22.6816	36.5745	18.2538	16.0804	38.4899	13.22	25.0155	12.3812	13.5344	11.7887	15.1205	13.9239	12.6462	11.6601	10.4008	8.58656	12.5716	12.0897	13.123	14.7319	12.8198	24.6598	16.4516	13.5841	10.8136	19.3955	21.381	9.04787	10.0672	9.96415	9.86007	10.9036	10.7578	12.6847	14.0389	11.0957	15.0842	13.3812
23.385	26.632	22.8777	36.7105	18.0445	15.8834	38.1655	12.978	24.7354	12.3829	13.5459	11.6528	14.9494	13.5662	12.7607	11.6204	10.4768	8.57085	12.4094	12.1089	12.9771	14.6441	12.773	24.5988	16.0923	13.4869	10.771	19.3162	21.6055	8.98235	10.036	9.89466	9.76846	10.911	10.8736	12.845	13.9946	11.1001	15.0676	13.2226
22.9657	26.2909	23.1016	36.6834	18.003	15.9004	38.3429	12.8769	24.6575	12.2568	13.4663	11.6012	14.6862	13.2499	12.8705	11.3841	10.4178	8.52156	12.1769	12.0898	12.9944	14.5161	12.6633	24.6132	15.9525	13.416	10.7996	19.4297	21.614	8.99047	9.98304	9.82152	9.81213	10.9534	11.0843	12.8646	14.0122	11.0524	15.0634	13.1427
22.5708	26.2548	23.0716	36.5473	18.0195	15.7607	38.5564	13.0144	24.6114	12.1229	13.3487	11.4869	14.5355	13.109	12.998	11.3005	10.3722	8.52182	12.0085	12.0637	13.0075	14.3885	12.4363	24.4568	15.9351	13.4571	10.9249	19.6138	21.5145	9.00942	9.99836	9.75044	9.83084	11.0424	11.2815	12.8928	13.9068	11.0046	14.9743	13.0583
22.1126	25.9928	22.9499	36.1909	18.0993	15.7887	38.8359	13.0162	24.4196	11.9687	13.1992	11.4296	14.3226	13.1734	12.9916	11.2879	10.3174	8.53979	11.7953	12.1059	13.0275	14.3061	12.2123	24.2333	15.9062	13.4493	10.8395	19.8491	21.5423	9.12294	10.0309	9.64607	9.87612	10.9065	11.3402	12.9205	13.9038	11.004	14.9308	12.9365
21.5401	25.8852	22.866	35.7513	17.9888	15.6991	39.1511	12.8562	24.0533	11.8449	13.1928	11.4504	14.2057	13.1681	12.9887	11.2361	10.1682	8.52677	11.5505	12.0983	12.8461	14.1015	12.0443	23.8708	15.8197	13.4979	10.8545	20.032	21.3987	9.25835	10.1103	9.5959	9.7828	10.9005	11.544	12.7513	14.0785	10.9064	14.6342	12.8311
21.1534	25.9085	22.5184	34.816	17.768	15.5169	39.0404	12.9424	23.5815	11.6847	13.0279	11.3478	14.0151	13.1425	13.1353	11.1944	10.2351	8.41373	11.3707	12.1178	12.6627	14.274	11.9028	23.5537	15.7435	13.6391	10.9262	20.1137	21.2039	9.34586	10.1791	9.57937	9.71614	10.9321	11.5188	12.5448	14.0948	10.9244	14.4457	12.6778
20.7911	25.7381	22.2141	34.0176	17.4924	15.2454	38.5809	12.9679	23.3148	11.4898	12.983	11.3972	13.9301	13.0734	13.1473	11.17	10.2452	8.3845	11.1292	12.0903	12.6453	14.3557	11.9372	23.2417	15.6083	13.5981	10.9	20.1023	21.0373	9.37014	10.4362	9.62402	9.63216	11.0207	11.5701	12.3314	14.1575	11.0081	14.1823	12.6265
20.7137	25.695	21.5803	33.2866	17.2982	14.9245	37.841	13.0084	23.0029	11.3469	13.0383	11.3686	13.7495	12.8084	13.1787	11.2815	10.3299	8.32072	11.1096	12.1399	12.7077	14.2827	11.7532	23.1772	15.3589	13.54	10.9162	19.9443	20.7348	9.42634	10.4753	9.53375	9.53292	10.9093	11.6229	12.4531	14.2131	11.06	13.8297	12.5051
20.6701	25.6788	21.293	32.8948	17.2389	14.8865	36.9326	12.8161	22.8404	11.2956	12.911	11.3605	13.6304	12.6636	12.9738	11.2825	10.2892	8.39185	11.1791	12.0529	12.5142	14.2667	11.6808	22.8472	15.1519	13.4858	10.7581	19.7463	20.5915	9.49001	10.3696	9.57927	9.42582	10.8747	11.6529	12.5272	14.1638	11.0585	13.7152	12.4833
20.6356	25.4332	20.8611	32.4244	17.1426	14.8417	36.2459	12.9283	22.7657	11.2863	13.1192	11.348	13.6428	12.4311	12.7793	11.2154	10.3032	8.23337	11.195	12.1131	12.416	14.2415	11.7284	22.5903	15.0568	13.5252	10.6405	19.554	20.6768	9.46327	10.3116	9.55913	9.37084	10.8389	11.658	12.4808	14.1685	11.0958	13.7126	12.3609
20.3707	25.3363	20.3679	32.1977	17.1574	14.8198	35.4505	13.0938	22.7049	11.2433	13.3908	11.3994	13.6434	12.3091	12.4911	11.3057	10.2969	8.20543	11.2495	11.9797	12.3119	14.1057	11.6694	22.2114	15.0387	13.6435	10.5487	19.4303	20.7851	9.51173	10.252	9.68745	9.46851	10.6614	11.6408	12.5388	14.079	11.0861	13.6174	12.2026
20.2416	25.2201	20.0548	31.7674	17.1529	14.579	35.1887	13.0662	22.5858	11.2386	13.4476	11.3379	13.7103	12.0658	12.2722	11.1846	10.192	8.14749	11.1844	12.0066	12.2938	14.0302	11.6669	21.9822	14.918	13.5993	10.3987	19.4311	20.8434	9.50959	10.2767	9.59618	9.48606	10.4716	11.6376	12.661	13.8592	11.0839	13.551	12.0872
19.9123	25.1581	19.5505	31.5031	17.1526	14.3924	35.0483	12.9323	22.407	11.177	13.6831	11.1378	13.6357	11.9885	12.2145	11.2191	10.0985	8.10083	11.1007	12.0437	12.1719	13.8997	11.686	21.8713	14.9237	13.7088	10.4582	19.3856	20.9169	9.47388	10.163	9.60931	9.49787	10.3792	11.6181	12.5369	13.6041	11.0327	13.4277	11.9012
19.7659	24.8477	18.9634	31.5205	17.2517	14.2559	35.1548	12.7962	22.3323	11.0967	13.6983	11.1649	13.4559	11.8562	12.2107	11.1933	10.1727	8.093	11.1555	11.8749	12.0807	13.8713	11.6656	21.6564	14.8974	13.7791	10.4258	19.389	20.8383	9.43814	10.017	9.58978	9.46608	10.3605	11.4266	12.5069	13.5582	11.1531	13.4887	11.808
19.4555	24.6748	18.5713	31.1715	17.3584	14.0055	35.2872	12.7844	22.1432	10.9886	13.6677	11.1368	13.5032	11.8996	12.2269	11.0582	10.0837	8.09615	11.1145	11.9498	12.0292	13.7268	11.7216	21.4899	14.8165	13.8154	10.5434	19.4351	20.7547	9.40964	9.98737	9.59464	9.24986	10.449	11.1082	12.6434	13.4801	11.3043	13.5823	11.5585
19.5867	24.342	18.3787	31.1635	17.6797	13.7081	35.2798	12.822	21.932	10.9695	13.6988	11.1271	13.4937	12.0288	12.2244	11.074	10.143	8.19575	11.0593	11.8869	11.843	13.493	11.6913	21.4829	14.7074	13.7102	10.7594	19.4822	20.4976	9.38629	10.0282	9.45962	9.17313	10.4456	10.9273	12.661	13.6145	11.4214	13.6599	11.3989
19.557	24.0205	18.1343	31.0828	17.6216	13.4032	35.6916	12.7101	22.2134	10.8913	13.723	11.1657	13.506	12.1846	12.2193	11.0438	10.1973	8.30558	11.105	11.7842	11.6543	13.4706	11.5095	21.2549	14.5758	13.5551	10.8785	19.2249	20.161	9.44034	10.0255	9.39597	9.24949	10.512	10.7546	12.614	13.8082	11.462	13.6598	11.3785
19.218	23.904	18.21	31.0342	17.7899	13.2091	36.1472	12.5221	22.1835	10.8238	13.7111	11.1149	13.4001	12.3645	12.279	11.0592	10.1509	8.27553	11.1395	11.902	11.4645	13.4388	11.4755	20.9292	14.3948	13.4877	10.9843	18.9594	19.8876	9.53381	10.0644	9.44258	9.33374	10.3892	10.6837	12.5264	13.8277	11.5152	13.7945	11.2832
18.9649	23.7836	18.2179	31.2011	17.67	13.0914	36.5477	12.3921	22.3799	10.684	13.6681	11.1377	13.3005	12.4046	12.0599	10.9798	10.0529	8.15317	11.1901	11.9014	11.3609	13.4551	11.3689	20.7949	14.4577	13.39	10.9815	18.6456	19.7065	9.59578	10.1189	9.4803	9.2569	10.4017	10.6488	12.5668	14.0742	11.4796	13.8757	11.222
18.7523	23.7032	18.1525	31.2845	17.5895	13.0941	36.7558	12.3942	22.6972	10.5741	13.5296	10.9868	13.2836	12.2448	11.8232	11.0385	10.0064	8.16311	11.1825	12.0028	11.3048	13.3932	11.3602	20.6738	14.3597	13.2479	10.9296	18.4017	19.5609	9.57191	10.1505	9.535	9.31437	10.3791	10.7658	12.6832	14.2803	11.2887	14.0671	11.2064
18.6904	23.4664	18.0806	31.0893	17.5698	13.172	36.742	12.3097	22.9821	10.3836	13.4148	11.0001	13.3437	12.1681	11.7133	11.0191	10.0696	8.16477	11.0992	12.0215	11.1341	13.1264	11.2363	20.5143	14.1532	13.1202	10.8221	18.0569	19.3943	9.49893	10.2125	9.5802	9.51337	10.3363	10.7794	12.6886	14.3433	11.2385	14.1094	10.9948
18.4921	23.2313	17.9259	30.9509	17.4056	13.282	36.6923	12.2993	23.1452	10.359	13.3635	10.9843	13.3699	12.1105	11.491	11.0514	10.007	8.06785	10.9507	11.8551	11.0548	12.9105	11.2801	20.2545	13.9503	12.9304	10.7379	17.7619	19.1795	9.48804	10.2432	9.59083	9.56971	10.4073	10.882	12.7136	14.4274	11.3453	14.0712	10.8491
18.467	22.7311	18.1734	30.8007	17.0823	13.3666	36.4085	12.1973	23.0423	10.2376	13.1935	10.8823	13.2934	11.9854	11.5516	11.1435	10.0585	7.97867	10.8518	11.793	10.8159	12.8969	11.377	19.9514	13.7968	12.937	10.7266	17.4995	18.998	9.43989	10.2594	9.6087	9.53275	10.3974	10.7933	12.8433	14.5641	11.3514	14.1163	10.715
18.3833	21.9659	18.2057	30.3378	16.8869	13.465	36.0179	12.0319	23.0419	10.0776	13.02	10.8301	13.1989	11.9686	11.6521	11.2498	10.1398	8.00421	10.8021	11.7388	10.7421	12.9707	11.4307	19.6268	13.7018	12.7632	10.8261	17.2522	18.9349	9.42392	10.2539	9.75763	9.60366	10.4343	10.8236	12.6531	14.7179	11.4062	14.1049	10.7404
18.0183	21.4973	18.3419	29.6755	16.6632	13.3858	35.5305	11.9019	23.2839	10.1268	12.9426	10.7272	13.1933	12.0978	11.6937	11.211	10.1009	7.92245	10.8567	11.627	10.4964	13.0371	11.4234	19.3723	13.8334	12.566	10.702	17.0736	18.728	9.51222	10.3631	9.6818	9.73031	10.4344	10.8787	12.5753	14.708	11.4551	14.1705	10.7393
17.4045	20.9767	18.3694	29.021	16.5456	13.3519	34.8382	11.9248	23.2619	10.095	12.8215	10.6419	12.9641	12.248	11.7103	11.0726	10.1204	7.97313	10.8715	11.4176	10.3355	13.1405	11.4262	19.2067	13.7943	12.3574	10.6028	16.8447	18.7287	9.51676	10.2913	9.62173	9.79198	10.4055	10.954	12.3976	14.7419	11.5503	14.2647	10.7778
16.9967	20.7494	18.4498	28.7048	16.3662	13.2075	34.42	11.8947	23.0276	10.1427	12.8282	10.6295	12.7545	12.1104	11.7349	10.8794	10.1421	7.93188	10.9081	11.3522	10.3046	13.1284	11.4006	19.0225	13.8249	12.2647	10.5941	16.6058	18.7392	9.53185	10.2547	9.76888	9.82618	10.4031	11.0756	12.2751	14.7056	11.5634	14.1155	10.7357
16.7191	20.5662	18.3755	28.285	15.9753	13.049	34.1386	11.7133	22.9518	10.1079	12.8644	10.6171	12.708	11.9911	11.6999	10.7451	9.9616	7.9586	10.9382	11.1975	10.3833	13.118	11.5663	18.8315	13.7892	12.2967	10.6498	16.4539	18.6744	9.53911	10.3143	9.85001	9.74159	10.442	11.0001	12.0836	14.6122	11.5124	13.9272	10.7173
16.2153	20.4606	18.3463	28.2077	15.7795	12.7408	33.9251	11.6714	22.9437	10.0588	12.9772	10.5756	12.7081	12.1236	11.689	10.5687	9.99231	7.98116	10.9018	11.1234	10.3116	13.1435	11.5632	18.6269	13.7946	12.2842	10.6468	16.3564	18.4673	9.54447	10.3404	9.93461	9.77942	10.4117	11.1099	11.9713	14.4101	11.4635	13.8946	10.7526
15.8807	20.2842	18.1891	28.1824	15.7394	12.2304	33.7055	11.669	22.8967	10.069	13.103	10.6073	12.6878	12.0757	11.6214	10.3864	10.0403	8.10388	10.9122	11.0995	10.2881	13.1333	11.5084	18.3404	13.7758	12.2877	10.7693	16.2164	18.2265	9.51875	10.4042	9.87861	9.8293	10.2899	11.0609	11.9484	14.0415	11.5208	14.0105	10.787
15.7133	20.2504	18.0981	28.1688	15.6026	11.9297	33.8711	11.7173	23.1052	9.9529	13.0709	10.4724	12.8482	12.0009	11.6595	10.2903	9.99631	7.99307	10.8842	11.0469	10.2967	13.2265	11.4918	18.1775	13.7408	12.131	10.7891	16.0448	18.1764	9.66668	10.401	9.91143	9.88946	10.2653	11.2212	11.9299	13.7485	11.577	14.1224	10.79
15.4679	20.3138	18.0631	28.1143	15.2817	11.8824	33.6803	11.7816	23.1062	9.92621	12.9233	10.3872	12.8881	11.9352	11.5701	10.2836	9.93619	7.95595	10.8946	11.2354	10.2521	13.2261	11.3963	18.1322	13.6991	11.9882	10.7425	15.9295	18.0239	9.64116	10.3833	10.0048	9.85455	10.2137	11.2435	12.0672	13.6625	11.5691	14.3155	10.8336
15.2471	20.1209	17.9996	27.9722	15.0191	11.7257	33.161	11.8999	22.8545	9.83845	12.7758	10.3893	12.7236	11.9815	11.4615	10.3847	10.0127	7.96095	10.8701	11.3181	10.1621	13.4098	11.3281	18.1754	13.684	11.86	10.5396	15.7889	17.7859	9.61477	10.4233	9.94998	9.90712	10.2382	11.3703	12.0974	13.7401	11.6218	14.419	10.9362
14.9689	19.6089	17.752	27.4888	14.7648	11.6598	32.7234	12.0625	22.6948	9.7355	12.5618	10.3873	12.7138	12.0168	11.4553	10.4697	10.0051	7.94233	10.7861	11.3614	10.0601	13.4761	11.4099	18.1484	13.7203	11.7718	10.4152	15.6035	17.6507	9.61544	10.4412	9.97338	9.9064	10.2612	11.3674	11.9606	13.6353	11.6873	14.4867	11.0124
14.6589	19.2349	17.3845	27.1342	14.6324	11.6417	32.3746	12.1315	22.3005	9.60205	12.4436	10.4055	12.6512	12.0027	11.2998	10.6241	10.0668	7.90666	10.7713	11.2504	10.075	13.6209	11.4177	18.0775	13.8058	11.8607	10.5365	15.4814	17.6205	9.61575	10.3422	10.0063	9.91312	10.1918	11.2727	11.9487	13.4703	11.646	14.5704	11.0716
14.3991	18.9034	16.898	26.7984	14.3687	11.7325	32.0894	12.1658	22.1377	9.48151	12.3063	10.4051	12.4558	11.9514	11.3827	10.6832	9.9114	8.08889	10.6717	11.2628	10.0862	13.734	11.3416	17.7553	13.5953	11.8654	10.4189	15.2212	17.5672	9.53845	10.4656	10.0674	9.99215	10.2526	11.3362	12.0091	13.4046	11.6787	14.4048	11.0655
13.8441	18.6508	16.627	26.4544	14.2775	11.5693	31.9027	12.1741	21.8638	9.40223	12.2202	10.4485	12.4385	11.8466	11.4488	10.6885	9.83375	8.14385	10.6742	11.2866	10.1235	13.6603	11.1865	17.5618	13.4607	11.8912	10.3333	14.9676	17.5193	9.42055	10.5545	10.0859	10.0258	10.4283	11.2172	11.9367	13.4669	11.6693	14.226	11.1879
13.2924	18.2957	16.5575	26.2847	14.1564	11.4171	31.9769	11.9922	21.7271	9.29474	12.1477	10.4989	12.4185	11.8795	11.5443	10.6868	9.89494	8.13709	10.7084	11.2231	10.2013	13.6802	11.173	17.5969	13.2962	12.0618	10.2763	14.8967	17.455	9.37538	10.5969	10.1132	10.0008	10.5478	11.1725	11.9338	13.3857	11.7914	14.0874	11.0948
13.0711	18.0518	16.5861	26.0624	14.2245	11.3376	31.9283	11.8352	21.6191	9.24573	12.0446	10.3782	12.4005	11.7653	11.4475	10.6148	9.92054	8.12068	10.7183	11.2594	10.1545	13.7582	11.1707	17.4451	13.0409	12.0987	10.3127	14.7451	17.3525	9.46793	10.585	10.2119	9.97423	10.4975	11.1278	11.9666	13.3771	11.8943	13.8994	11.0014
12.72	17.9836	16.717	25.6851	14.1621	11.1653	31.6742	11.6973	21.1637	9.26392	11.8829	10.2665	12.3315	11.6686	11.4127	10.5484	9.94752	8.22192	10.7427	11.2383	10.1326	13.9265	11.0052	17.2424	12.6348	12.0956	10.3676	14.7245	17.2659	9.51832	10.4637	10.3025	10.0202	10.5628	11.0838	12.1712	13.5192	12.0258	13.7576	10.9883
12.4534	18.1141	16.7311	25.201	14.0783	11.1546	31.257	11.5252	20.7654	9.21914	11.8281	10.2499	12.2645	11.7667	11.4638	10.6371	9.86278	8.22452	10.6079	11.1007	10.1631	13.8773	11.0058	17.2283	12.407	12.1079	10.3208	14.8314	17.136	9.44574	10.4591	10.2499	10.1484	10.535	11.0178	12.2742	13.6716	11.9491	13.5498	11.0243
12.1164	18.1466	16.5909	24.7309	13.773	11.1877	30.8768	11.3407	20.3748	9.26222	11.8889	10.2006	12.3164	11.7496	11.304	10.7346	9.85171	8.28179	10.4768	11.0774	10.184	13.8794	11.0066	17.1569	12.2455	12.0642	10.3521	14.9772	17.0866	9.51631	10.3972	10.1548	10.0538	10.5656	10.8388	12.3798	13.7367	11.8753	13.4121	11.1424
11.8834	18.1244	16.6294	23.9594	13.5965	11.2703	30.8102	11.3364	20.234	9.23701	11.8239	10.119	12.3815	11.698	11.3447	10.6147	9.86622	8.27789	10.4563	10.9889	10.1796	13.7002	10.9877	17.1573	11.8953	12.0197	10.3161	14.7946	17.0312	9.48902	10.3959	10.2041	10.0654	10.5705	10.6841	12.4223	13.6649	11.8594	13.2054	11.2015
11.8439	17.9572	16.5294	23.4615	13.3815	11.3191	31.0666	11.2701	20.205	9.21484	11.837	10.0755	12.3186	11.7544	11.2597	10.4499	9.87627	8.27096	10.4386	11.0261	10.237	13.6234	11.0651	17.1937	11.6826	12.1395	10.2179	14.6365	16.9435	9.58107	10.288	10.2262	9.99485	10.4703	10.6781	12.4052	13.6955	11.7851	13.1187	11.3278
11.8297	18.0139	16.3599	22.9907	13.3102	11.4028	31.4665	11.2869	20.1261	9.24665	11.9943	10.0255	12.1365	11.7211	11.1208	10.516	9.79854	8.07761	10.4756	11.2027	10.2198	13.5465	11.0224	17.4001	11.7258	12.3131	10.1876	14.3296	16.9967	9.63766	10.1569	10.1769	9.88312	10.4438	10.6266	12.3646	13.693	11.7202	13.1045	11.3904
11.6535	17.9907	16.2076	22.8165	13.0751	11.3605	31.4249	11.2563	20.4402	9.31581	12.0002	10.0286	11.8218	11.6952	11.0956	10.5903	9.79939	8.05433	10.5287	11.1019	10.1697	13.4289	11.0123	17.592	11.6845	12.3306	10.1625	14.0523	16.972	9.66698	10.0138	10.2344	9.84548	10.5113	10.6949	12.4029	13.524	11.7648	13.156	11.5378
11.6607	18.1932	16.1395	22.7143	12.9948	11.3247	31.5072	11.2634	20.8284	9.30469	11.7951	10.0029	11.7219	11.7107	11.0363	10.652	9.83912	8.07395	10.5873	11.1626	10.0636	13.3182	11.0972	17.8009	11.8359	12.2993	10.0752	13.9916	17.0679	9.64196	10.01	10.2133	9.72485	10.6571	10.8223	12.4634	13.4965	11.7054	13.3767	11.5921
11.5723	18.588	16.0417	22.5142	12.8535	11.1723	31.3553	11.297	21.2961	9.38417	11.5725	10.0727	11.7887	11.7351	11.1412	10.7836	9.88954	8.09568	10.686	11.246	9.92161	13.3127	11.0179	17.9113	11.8299	12.2247	10.1851	14.1372	17.1393	9.68659	10.0436	10.2173	9.71152	10.7786	10.7711	12.5113	13.4976	11.7432	13.3978	11.6295
11.5693	18.7839	15.9605	22.5109	12.7717	11.2226	31.3713	11.3128	21.5107	9.3453	11.3739	10.0049	11.7985	11.7895	11.2093	10.8483	9.89507	8.06271	10.6856	11.1569	9.85898	13.3611	10.8637	17.9371	11.8861	12.1769	10.0434	13.9902	17.3215	9.63543	9.96711	10.1502	9.70188	10.8205	10.8268	12.5006	13.3594	11.8117	13.4328	11.6808
11.5847	18.7572	15.7932	22.7514	12.9443	11.1805	31.2881	11.159	21.8266	9.32375	11.351	10.0968	11.7469	11.6338	11.337	10.844	9.85604	7.97284	10.5787	11.1265	9.87163	13.4071	10.7033	17.8877	11.9601	12.107	10.0444	13.7217	17.4101	9.58472	9.86994	10.1722	9.81831	10.8899	10.725	12.4817	13.3391	11.72	13.4752	11.7771
11.6563	19.0774	15.3907	22.8042	12.8584	11.1832	31.3084	11.1396	21.8044	9.34358	11.3725	10.1595	11.7029	11.7457	11.2869	10.8964	9.89915	7.99536	10.4422	11.0913	9.89476	13.3707	10.5048	17.7718	11.8748	12.1309	10.044	13.5745	17.4838	9.49335	9.78224	10.1354	9.77731	11.038	10.5334	12.4749	13.3239	11.6434	13.5948	11.7408
11.7046	19.0535	15.2187	22.5127	12.7445	11.22	31.2238	11.0765	21.7015	9.38678	11.4353	10.1592	11.755	11.6788	11.3009	10.8779	9.97183	8.06423	10.4111	11.0271	9.89977	13.3276	10.425	17.8295	11.8392	12.0959	9.8807	13.4317	17.4426	9.53996	9.75691	9.99134	9.84453	11.1026	10.3626	12.5501	13.3673	11.6111	13.5799	11.7398
11.7115	19.0243	15.0749	22.4449	12.7587	11.1122	31.2065	11.0763	21.4224	9.40938	11.4064	10.0807	11.8975	11.5933	11.2793	10.6923	10.0173	8.1124	10.2657	10.9667	9.88233	13.2998	10.4374	17.5185	11.8098	12.1028	9.98814	13.3848	17.4008	9.51901	9.7418	9.89374	9.78206	11.1275	10.1618	12.6165	13.2808	11.4964	13.6038	11.6169
11.7296	19.1656	14.8228	22.4191	12.7541	11.0004	30.9843	11.1137	21.2142	9.35492	11.3957	10.1248	11.8652	11.4466	11.3019	10.7459	9.82497	8.03871	10.3231	10.793	9.82527	13.322	10.3879	17.2593	11.8733	12.1934	9.89484	13.1657	17.2849	9.48227	9.6888	9.88867	9.74135	11.1552	10.082	12.5771	13.2122	11.4954	13.7083	11.5549
11.8174	19.0622	14.5662	22.2252	12.763	10.9575	30.7621	11.1296	20.9961	9.41698	11.3751	10.1658	11.9098	11.4367	11.2608	10.7269	9.8692	8.22838	10.5984	10.8188	9.86371	13.3202	10.2969	16.9425	11.8497	12.2372	9.89067	12.9741	17.335	9.54018	9.70374	9.86963	9.68372	11.1622	10.2123	12.5758	13.1666	11.3763	13.8672	11.4734
11.8067	19.0236	14.6448	22.1928	12.6378	10.8219	30.7492	11.0591	20.8395	9.43567	11.2346	10.2728	12.0067	11.4194	11.2291	10.7409	9.99562	8.25053	10.7524	10.8028	9.81067	13.3029	10.3179	16.7556	11.8126	12.0619	9.82123	12.8965	17.4828	9.33533	9.66867	9.90088	9.57128	11.0511	10.326	12.4444	13.1382	11.3231	13.8207	11.5797
11.8042	19.1082	14.5172	21.9957	12.4931	10.8016	30.6899	11.1182	20.805	9.41647	11.1506	10.3588	11.9542	11.1759	11.2028	10.7594	9.9247	8.25857	10.7778	10.738	9.84528	13.2326	10.3267	16.663	11.8181	11.9284	9.68589	12.8221	17.3651	9.24072	9.72787	9.89249	9.54752	10.8581	10.3963	12.4424	13.0606	11.2868	13.7615	11.6446
11.8102	19.0076	14.5226	21.9985	12.2575	10.7456	30.9457	11.0165	20.5236	9.38973	11.1814	10.3106	12.0107	11.1127	11.1402	10.7765	9.88526	8.29697	10.8951	10.6941	9.82844	13.0506	10.2531	16.5508	11.7091	11.8581	9.66237	12.5669	17.1238	9.21419	9.7412	9.80906	9.54068	10.6556	10.5349	12.3751	12.909	11.1465	13.8752	11.6142
11.9862	18.7866	14.3016	21.9814	12.1744	10.7156	30.8387	10.7213	20.2384	9.30471	11.1111	10.2824	11.8925	11.224	11.1763	10.7742	9.95986	8.31688	10.7761	10.6796	9.89968	12.9869	10.196	16.7727	11.7101	11.7257	9.67	12.3945	16.9072	9.20345	9.70607	9.79126	9.47299	10.5956	10.5172	12.3279	12.7026	11.0966	13.7962	11.6747
11.8913	18.7332	14.0752	22.0716	12.1923	10.5728	30.7947	10.6113	20.0903	9.32987	11.0019	10.2003	11.943	11.2426	11.1076	10.8707	9.97965	8.27578	10.5281	10.6761	9.88184	12.8457	10.2429	16.8865	11.7303	11.7288	9.77813	12.2402	16.7448	9.12683	9.77363	9.92248	9.46233	10.527	10.4197	12.276	12.4494	11.149	13.5874	11.676
11.8513	18.4568	13.9749	21.9547	12.1265	10.5959	30.5414	10.5497	19.8506	9.18254	10.8735	10.072	12.0325	11.2298	11.0653	10.9443	10.0176	8.22642	10.3927	10.743	9.9193	12.8718	10.3295	16.8797	11.5828	11.6581	9.80999	12.1963	16.5416	9.27312	9.74298	10.0251	9.51906	10.4874	10.3383	12.3478	12.3519	11.132	13.515	11.7885
11.7554	18.1947	13.9724	21.9853	12.0629	10.6976	30.3554	10.508	19.8071	9.17999	10.7086	9.97101	11.9233	11.2879	10.8803	10.9498	9.94762	8.25909	10.3716	10.8874	9.8652	12.8258	10.2192	16.983	11.3054	11.5168	9.87555	12.111	16.4194	9.29517	9.88824	10.165	9.56881	10.5171	10.2914	12.3592	12.1873	11.1315	13.3797	11.7805
11.6991	17.902	14.0394	21.9102	11.7927	10.7791	30.0493	10.4834	19.8583	9.24544	10.6865	9.83846	11.8085	11.2896	10.8235	11.0613	9.92477	8.23187	10.2281	11.0005	9.67898	12.8032	10.0555	17.0102	11.0848	11.5183	9.89102	11.993	16.2378	9.20433	9.94736	10.1667	9.53991	10.4145	10.2894	12.287	12.2484	11.1547	13.2598	11.5725
11.7047	17.877	14.0722	21.6974	11.8054	10.8905	29.6761	10.339	19.9272	9.41533	10.6324	9.99094	11.7582	11.2931	10.8381	11.1791	9.86644	8.27754	10.1019	11.2337	9.72788	12.7725	9.98947	16.9869	10.9688	11.509	9.84128	11.8854	16.1593	9.28962	9.95416	10.0983	9.4934	10.3927	10.304	12.1179	12.2169	10.9459	13.3081	11.4564
11.7205	17.7139	14.0186	21.389	11.7288	10.9901	29.0834	10.2265	19.9272	9.4476	10.6252	9.99016	11.6755	11.3815	10.8037	11.141	9.87643	8.308	10.0071	11.2778	9.73798	12.5224	9.9236	17.0159	10.8731	11.409	9.90998	11.8583	16.32	9.3599	9.8884	10.0643	9.4541	10.4179	10.2192	12.0928	12.0695	10.9266	13.1962	11.2254
11.9058	17.5175	14.0354	21.1013	11.5673	11.0665	28.6165	10.2171	20.017	9.40098	10.5241	10.0671	11.5603	11.328	10.9733	11.0465	9.78451	8.28252	10.191	11.4244	9.70402	12.4196	9.77255	16.9203	10.774	11.4348	9.78743	11.8603	16.2227	9.2638	9.74781	10.0549	9.50077	10.4656	10.2055	12.0812	11.9102	10.8189	13.1578	11.1231
12.0716	17.4448	13.9836	20.7617	11.357	11.0662	28.4595	10.148	19.9213	9.39058	10.4623	10.2004	11.5322	11.2344	11.1131	10.9191	9.78776	8.40825	10.336	11.457	9.649	12.3733	9.7197	16.7997	10.713	11.3184	9.76055	11.8387	16.1088	9.24491	9.77674	10.04	9.53175	10.3836	10.2239	12.0279	11.7963	10.7899	13.1037	11.079
12.1431	17.3875	13.8164	20.3311	11.2249	11.0879	28.203	10.1934	19.646	9.32388	10.3286	10.1128	11.5299	11.2618	11.1158	10.9237	9.71914	8.3984	10.2469	11.4159	9.60132	12.4187	9.64328	16.6222	10.5032	11.2304	9.69444	11.7897	15.853	9.20533	9.77015	9.92862	9.52388	10.4174	10.2359	12.1076	11.6514	10.7649	13.0162	11.0201
12.1369	17.456	13.8465	19.8863	11.2205	10.9649	28.0469	10.2059	19.6232	9.29019	10.2168	10.1048	11.6631	11.1777	11.1441	11.1207	9.80017	8.38589	10.2695	11.4003	9.64694	12.4528	9.67585	16.5406	10.4591	11.2359	9.64688	11.6127	15.7052	9.22756	9.71746	9.92316	9.46211	10.3217	10.1964	12.1404	11.6901	10.7458	13.0158	11.0255
12.3152	17.4021	13.7939	19.634	11.2109	10.853	27.9495	10.1827	19.352	9.36022	10.2454	10.1468	11.7287	11.2472	11.1645	11.1111	9.81745	8.37722	10.2465	11.272	9.51188	12.3625	9.73787	16.2376	10.3498	11.0954	9.60205	11.4998	15.4785	9.24695	9.64423	9.88036	9.48628	10.3399	10.3557	12.1294	11.7942	10.7687	13.0263	10.9343
12.2992	17.3284	13.8294	19.4875	11.2988	10.8196	27.9889	10.3115	19.2557	9.48315	10.1475	10.1699	11.7534	11.2155	11.0936	11.152	9.74008	8.38954	10.2101	11.1484	9.61016	12.3057	9.8083	16.2377	10.4167	11.0047	9.61903	11.4104	15.2526	9.2356	9.5549	9.82449	9.4991	10.3211	10.4365	12.2403	11.9035	10.838	12.9087	10.7737
12.1527	17.28	13.8678	19.2872	11.3344	10.8269	28.1784	10.3441	19.1076	9.54672	10.0743	10.1886	11.5673	11.2848	11.1158	11.0948	9.72741	8.3148	10.2021	11.0281	9.64735	12.1667	9.81623	16.1548	10.547	10.8868	9.57443	11.2194	15.0471	9.21184	9.62017	9.76449	9.56072	10.2798	10.4922	12.3048	12.0087	10.855	12.9571	10.6517
12.1985	17.0079	14.129	19.0866	11.3771	10.9469	28.4999	10.3579	19.081	9.51943	10.1151	10.1638	11.5566	11.2362	11.0711	11.0226	9.71707	8.35643	10.1809	11.0388	9.69783	12.0473	9.84329	16.2568	10.6906	10.7745	9.56657	11.0598	14.9869	9.17238	9.62558	9.65537	9.59969	10.3002	10.5384	12.2067	12.0968	10.8237	12.95	10.5038
12.1544	16.9067	14.2435	18.7456	11.3368	10.9795	28.5773	10.3751	18.997	9.46682	10.1685	10.174	11.6635	11.054	11.0482	11.0119	9.69061	8.40767	9.99774	11.0853	9.68888	11.9366	9.80031	16.1905	10.6479	10.6267	9.58851	10.9144	15.0669	9.2321	9.71103	9.75175	9.60674	10.2344	10.5711	12.2266	12.0329	10.8317	12.8875	10.4778
12.0377	16.8497	14.2763	18.4913	11.3297	11.0422	28.379	10.2741	18.9173	9.39546	10.2211	10.1481	11.769	10.9283	11.1387	11.1128	9.67717	8.41355	10.1053	11.0157	9.63835	11.8817	9.76726	16.1525	10.5483	10.5078	9.63169	10.9158	15.067	9.24485	9.68548	9.75371	9.73561	10.1795	10.5874	12.3022	12.0128	10.79	12.7975	10.3959
11.9105	16.6892	14.1855	18.3007	11.4634	11.0657	28.0108	10.1956	18.6215	9.36727	10.1426	10.2025	11.8525	10.9129	11.0226	11.0346	9.72532	8.35138	10.1329	10.9926	9.74968	11.8338	9.77825	15.8545	10.6417	10.5938	9.68576	10.8903	14.8971	9.16068	9.55896	9.75633	9.61718	10.1992	10.5713	12.2296	12.0741	10.8168	12.4799	10.4493
11.789	16.626	14.192	18.1689	11.3756	11.0598	27.8735	10.2082	18.1889	9.32375	10.1044	10.1982	11.8341	10.9522	10.8975	11.0276	9.81415	8.42932	10.1818	10.9525	9.70484	11.8346	9.82497	15.6959	10.6466	10.5567	9.61797	10.9061	14.824	9.151	9.50839	9.74495	9.64169	10.1712	10.6494	12.1785	11.9693	10.6905	12.2017	10.3675
11.6668	16.528	14.1153	18.0253	11.2952	11.1045	27.7942	10.1054	17.962	9.47821	10.0438	10.1112	11.7005	10.9024	10.8272	11.068	9.88111	8.42349	10.1918	10.9299	9.75929	11.7991	9.98199	15.5283	10.6963	10.4557	9.65877	10.9795	14.5465	9.22537	9.5182	9.74201	9.65372	10.173	10.7823	12.0901	11.8524	10.6902	11.9772	10.4301
11.6124	16.3958	14.1731	17.9712	11.2657	11.2073	27.5957	10.059	17.6779	9.4764	9.86486	10.1389	11.7458	10.9539	10.9262	11.0574	9.84802	8.45093	10.2223	10.9552	9.76789	11.8077	10.0955	15.6351	10.8811	10.5372	9.69116	10.9001	14.457	9.164	9.4996	9.74763	9.547	10.1418	10.7769	12.0373	11.713	10.6525	11.741	10.4459
11.5996	16.2626	14.1986	17.9265	11.2409	11.1517	27.4574	10.184	17.3847	9.49408	9.76641	10.1419	11.7386	10.857	10.8412	11.01	9.85836	8.41127	10.2855	10.8032	9.70367	11.8948	10.1753	15.6983	11.0297	10.6967	9.68071	10.8101	14.3004	9.19197	9.60585	9.74903	9.44071	10.2525	10.7156	12.0422	11.6578	10.6759	11.7439	10.466
11.5399	16.1844	14.1301	17.8421	11.2516	11.0875	27.3054	10.2424	17.2635	9.45919	9.64565	10.1823	11.7358	10.7732	10.8509	10.9402	9.78055	8.45723	10.2213	10.8219	9.73298	11.9464	10.3109	15.7344	11.1072	10.7552	9.69089	10.8121	14.2039	9.23026	9.62415	9.63343	9.31224	10.2615	10.61	12.0584	11.6457	10.6944	11.6364	10.4753
11.5418	15.9371	13.9638	17.6915	11.3008	10.9293	27.2853	10.2581	17.2843	9.4762	9.51609	10.1079	11.6313	10.7314	10.9204	10.9602	9.71517	8.49058	10.2547	10.6792	9.70025	11.9526	10.3132	15.9119	11.1513	10.7253	9.77427	10.7642	13.984	9.13614	9.60274	9.67474	9.34654	10.2347	10.5137	12.0608	11.6548	10.4933	11.7505	10.4713
11.7745	15.7095	13.9405	17.7057	11.4204	10.8418	27.0732	10.2266	17.3013	9.42315	9.41766	10.0796	11.655	10.696	10.9882	10.9578	9.64503	8.43809	10.1405	10.7408	9.63103	11.8626	10.3061	16.0484	11.2546	10.6922	9.63871	10.7001	13.7801	9.23689	9.60074	9.58648	9.3353	10.0904	10.376	12.0976	11.6654	10.4297	11.7467	10.3479
12.0023	15.5382	13.7924	17.6751	11.5299	10.8566	26.8871	10.1969	17.3583	9.3619	9.39998	10.0375	11.7734	10.6025	11.0511	10.8838	9.62159	8.42712	10.0911	10.6787	9.65533	11.7772	10.3024	16.1273	11.3764	10.5665	9.58262	10.5174	13.6401	9.18234	9.72094	9.65801	9.31313	10.0748	10.4466	12.2353	11.6572	10.3753	11.6784	10.3063
12.0532	15.4351	13.6512	17.5361	11.5838	10.8328	27.1355	10.1899	17.4526	9.42723	9.33473	9.99572	11.6843	10.612	11.1289	10.8845	9.55412	8.46658	10.0088	10.7136	9.6809	11.8889	10.3023	16.1113	11.3039	10.5601	9.62382	10.3777	13.4686	9.27468	9.74829	9.57939	9.24433	9.97336	10.4243	12.2271	11.5427	10.2658	11.5057	10.3377
12.0009	15.3556	13.588	17.3334	11.7056	10.6775	27.1701	10.2367	17.313	9.38079	9.18313	10.0958	11.687	10.5902	11.124	10.9225	9.60048	8.41796	9.94536	10.7311	9.73193	11.7947	10.3177	16.1662	11.1408	10.5425	9.701	10.2788	13.269	9.16487	9.74617	9.49642	9.27791	9.98683	10.3516	12.3264	11.4109	10.2503	11.5247	10.2274
12.0777	15.4316	13.3994	17.0282	11.7354	10.7421	27.3977	10.1489	17.4808	9.4128	9.0963	10.0477	11.5556	10.6069	10.9327	10.8548	9.60526	8.44667	9.98446	10.6798	9.67069	11.719	10.3123	16.0974	10.9859	10.394	9.70345	10.2467	13.0516	9.18294	9.75365	9.60499	9.40984	9.94775	10.3012	12.3322	11.2929	10.2659	11.5613	10.1291
12.0678	15.3654	13.2866	16.9055	11.8123	10.6994	27.4179	10.0474	17.2802	9.28222	9.1255	10.0828	11.4233	10.6259	10.8786	10.9851	9.67151	8.4759	9.9618	10.5878	9.69436	11.5853	10.2418	16.0291	10.9917	10.3242	9.60523	10.1986	12.9287	9.01144	9.83194	9.7211	9.44176	9.92219	10.2024	12.375	11.2136	10.2157	11.5111	10.1699
11.9543	15.2487	13.1689	16.7822	11.7846	10.7269	27.8379	10.097	17.1935	9.25946	9.21024	9.99227	11.4076	10.6873	10.8686	11.0946	9.73849	8.462	10.1012	10.5201	9.78574	11.6954	10.0861	15.9959	10.8778	10.3884	9.57775	10.2207	12.7902	9.04446	9.85173	9.81292	9.43168	9.96753	10.1411	12.324	11.0762	10.2116	11.611	10.095
11.8842	15.0112	13.116	16.4912	11.7235	10.6359	28.1648	10.1624	17.1135	9.32331	9.34526	9.94082	11.4004	10.6665	10.8242	11.0127	9.74947	8.46038	10.126	10.4715	9.70631	11.8232	10.058	15.8977	10.6521	10.4964	9.57205	10.1405	12.7639	9.13566	9.85765	9.83645	9.34825	9.97119	10.0985	12.0555	10.9767	10.2117	11.5978	10.0395
11.8138	14.8872	13.181	16.4379	11.7495	10.5419	28.2797	10.2078	16.8587	9.29894	9.42533	9.9625	11.3237	10.7594	10.9004	10.9378	9.77946	8.45928	10.0914	10.5536	9.77796	11.8447	10.1158	15.9176	10.4797	10.5188	9.60903	10.0562	12.5666	9.12519	9.85048	9.76001	9.32279	10.0078	10.0635	12.0074	10.7912	10.2442	11.6078	10.0524
11.8598	14.7521	13.2062	16.3753	11.8096	10.5415	28.7108	10.1693	16.7167	9.31988	9.42142	9.90278	11.3286	10.8834	10.8316	10.8925	9.7704	8.4264	10.0691	10.5663	9.81049	11.9019	10.1532	15.9584	10.3783	10.6188	9.72829	10.0195	12.3959	9.0735	9.68572	9.71667	9.25379	9.96374	9.92467	11.7911	10.7355	10.3819	11.5205	9.90749
11.7104	14.6061	13.1078	16.2482	11.8608	10.5934	28.9154	10.2332	16.662	9.36737	9.49989	9.88389	11.3687	10.8481	10.893	10.9769	9.74956	8.37666	9.99975	10.6291	9.8423	11.9391	10.2618	15.8455	10.1566	10.5261	9.66196	9.94469	12.314	9.13968	9.65063	9.71556	9.21824	9.94487	9.92677	11.6015	10.6092	10.4242	11.3777	9.84946
11.6501	14.246	13.0065	16.3317	11.7656	10.6375	28.778	10.1803	16.5543	9.42093	9.57482	9.76326	11.4304	10.8191	10.8133	10.9787	9.71579	8.31541	9.94416	10.6593	9.83899	11.8344	10.2405	15.8523	10.1122	10.4956	9.66869	9.91676	12.1818	9.0224	9.65745	9.68046	9.2594	9.85291	9.93835	11.5815	10.5341	10.4626	11.2674	9.59245
11.7012	13.8117	12.9588	15.975	11.7213	10.6259	28.7594	10.3111	16.7061	9.50247	9.54218	9.74375	11.4356	10.8507	10.7783	10.9451	9.73119	8.29598	9.92099	10.7339	9.84576	11.8002	10.1291	15.7477	9.95405	10.5269	9.66466	9.92003	12.1104	8.91515	9.68597	9.80055	9.25527	9.80732	10.0506	11.481	10.4384	10.5533	11.1245	9.53635
11.678	13.5693	12.8812	15.687	11.6717	10.6895	28.834	10.3278	16.7537	9.48065	9.36177	9.92083	11.4477	10.7912	10.7421	10.8985	9.66006	8.31592	9.84646	10.7128	9.93776	11.6203	10.088	15.6511	10.0229	10.4477	9.66067	9.89439	12.1176	8.95813	9.63669	9.97149	9.21381	9.67272	10.1864	11.4295	10.4569	10.5482	11.1223	9.53549
11.6023	13.3532	12.6149	15.434	11.7952	10.6358	28.5308	10.3791	17.13	9.59783	9.28636	9.93617	11.4185	10.8177	10.821	10.9238	9.79155	8.42574	9.59879	10.6227	9.924	11.5369	10.0432	15.5603	10.0011	10.5691	9.55278	9.89403	12.0589	8.98057	9.61013	9.99033	9.19253	9.62912	10.2432	11.3447	10.4486	10.5273	11.1524	9.45865
11.7073	13.2607	12.4027	15.1943	11.9048	10.6198	28.3974	10.4821	17.2135	9.58941	9.19557	9.9619	11.4528	10.8914	10.892	10.9161	9.79308	8.45673	9.47484	10.3952	9.91459	11.4917	10.1175	15.4973	10.1074	10.4786	9.49358	9.87264	12.0632	9.06993	9.50633	9.91351	9.25794	9.62962	10.3005	11.2039	10.494	10.4565	11.2308	9.37936
11.7207	13.0123	12.2653	14.9285	11.8989	10.5569	28.6086	10.5871	17.2803	9.534	9.11843	10.0516	11.4591	10.9589	11.012	10.8416	9.81258	8.48507	9.5372	10.4932	9.9553	11.379	10.2058	15.398	10.0653	10.5703	9.47917	9.99867	12.1073	9.12578	9.52605	9.75587	9.26561	9.59805	10.2451	11.2428	10.5177	10.4963	11.226	9.35375
11.4964	12.9823	12.2224	14.5774	11.9798	10.5537	28.6741	10.5616	17.2866	9.54466	9.08619	9.99094	11.4513	11.0534	10.9633	10.927	9.86304	8.38564	9.42323	10.6136	10.0197	11.284	10.2274	15.3196	10.1164	10.6556	9.51822	9.92925	12.0062	9.2455	9.42944	9.68884	9.32185	9.6329	10.1562	11.2128	10.4646	10.4849	11.3254	9.33508
11.3888	12.9007	12.0829	14.4408	12.0215	10.5003	28.6335	10.6553	17.1709	9.49139	8.98912	10.1007	11.3913	11.1377	10.8361	10.901	9.82649	8.40282	9.44902	10.5538	10.123	11.235	10.2006	15.2249	10.1262	10.6168	9.52513	9.92988	12.0405	9.25114	9.47249	9.64334	9.26808	9.62344	10.1372	11.237	10.4524	10.4761	11.397	9.3497
11.3956	12.8573	11.9781	14.3584	12.2222	10.5069	28.566	10.61	17.192	9.46417	9.04737	10.1198	11.3969	11.2123	10.8267	10.9144	9.83164	8.34069	9.51627	10.5691	10.0676	11.1544	10.2635	15.2549	10.1442	10.6766	9.48822	9.85418	12.0814	9.28753	9.43418	9.53919	9.36776	9.61098	10.0711	11.2524	10.3703	10.5151	11.4782	9.35287
11.3539	12.7369	12.0116	14.2183	12.088	10.5177	28.1957	10.5859	17.1772	9.45701	9.08345	10.019	11.3587	11.2986	10.7919	10.8555	9.79873	8.2836	9.67077	10.5357	10.0494	11.1994	10.3221	15.4059	10.0588	10.7317	9.49326	9.80669	12.1007	9.24854	9.52555	9.53865	9.34988	9.66181	10.2924	11.1624	10.4045	10.5116	11.5369	9.27829
11.3826	12.5978	11.966	14.0037	12.0519	10.6806	28.0548	10.5823	17.2049	9.40115	9.18267	10.0433	11.4841	11.2066	10.8537	10.8393	9.79373	8.29824	9.69164	10.668	10.0082	11.1292	10.3427	15.5846	10.0103	10.8341	9.51242	9.67045	12.0444	9.11973	9.5145	9.65099	9.3876	9.69002	10.3224	11.1123	10.3269	10.3813	11.5596	9.32362
11.2146	12.566	11.9808	14.072	11.9594	10.6951	28.3486	10.4975	17.3533	9.39655	9.19248	9.97424	11.4445	11.1	10.8667	10.8293	9.83007	8.26926	9.78353	10.7837	10.033	11.1834	10.2882	15.5688	10.0014	10.7621	9.57216	9.72773	12.0165	9.19251	9.56647	9.6696	9.46344	9.76968	10.1798	11.0042	10.2446	10.4335	11.5734	9.45173
11.1134	12.4966	11.9812	14.1492	11.8559	10.7135	28.5837	10.5263	17.2507	9.38524	9.26902	9.96473	11.5931	10.8834	10.8022	10.6943	9.741	8.40145	9.71615	10.9232	10.0218	11.191	10.1713	15.3618	10.0047	10.7273	9.59622	9.67736	12.0997	9.1967	9.64219	9.75258	9.39751	9.71609	10.1547	10.9074	10.3469	10.4107	11.7558	9.43486
11.1136	12.4856	12.1353	14.2955	11.7783	10.7877	28.9544	10.3682	17.2793	9.30777	9.33148	9.89592	11.5602	10.8221	10.8343	10.6702	9.62571	8.4948	9.63548	11.0285	10.0479	11.1398	10.1573	15.1705	9.90823	10.6586	9.73451	9.60506	12.0711	9.23718	9.70933	9.79046	9.3758	9.72938	10.2619	10.8649	10.201	10.5425	11.7363	9.45345
11.1678	12.5445	12.1359	14.3454	11.689	10.7846	28.9594	10.3329	17.2362	9.29252	9.29252	9.88825	11.5224	10.7955	10.8578	10.8277	9.6189	8.47457	9.6736	11.1092	10.0189	11.0526	10.1032	14.6808	9.77874	10.5025	9.6071	9.67563	12.0323	9.21388	9.65842	9.8745	9.32583	9.76865	10.3199	10.7678	10.2005	10.6959	11.8297	9.51381
11.1349	12.5688	12.2771	14.3105	11.599	10.7468	28.8919	10.3072	17.088	9.27045	9.2071	9.99833	11.5021	10.8725	10.7467	10.7907	9.66858	8.47563	9.60266	11.2708	9.91797	10.9188	10.1492	14.1633	9.72018	10.4586	9.53821	9.76776	12.1121	9.21055	9.61163	9.87913	9.32557	9.78222	10.3623	10.7308	10.1549	10.8757	11.7981	9.55893
10.9684	12.6373	12.3928	14.1858	11.5584	10.6418	28.8193	10.2365	17.0046	9.20456	9.18208	10.0399	11.49	10.8264	10.7384	10.8162	9.75978	8.45594	9.64636	11.2548	9.93223	10.9136	10.1443	13.6269	9.70177	10.5106	9.56888	9.76533	11.9853	9.29003	9.72937	9.83379	9.36744	9.77887	10.4292	10.6406	10.1079	10.8618	11.7595	9.62776
10.9155	12.6021	12.4465	14.1251	11.3334	10.6737	28.5744	10.1339	17.1676	9.09635	9.21153	10.0584	11.4825	10.7747	10.6396	10.6532	9.77325	8.3851	9.69811	11.4055	9.97158	10.822	10.1114	13.2069	9.55146	10.5291	9.63986	9.77011	12.0279	9.20737	9.65453	9.84394	9.38524	9.89422	10.37	10.5935	10.1351	10.8359	11.8208	9.76154
10.8746	12.6062	12.5604	14.0631	11.3965	10.6048	28.6827	10.1622	17.3608	9.16066	9.22407	10.1813	11.4344	10.879	10.6957	10.7348	9.79482	8.4308	9.75606	11.5173	10.0417	10.8836	10.0307	12.7134	9.54333	10.5044	9.63574	9.71735	12.0574	9.26269	9.62782	9.84278	9.21809	9.9166	10.3124	10.6705	10.1964	10.9489	11.8297	9.99288
10.6782	12.6437	12.4585	13.9029	11.2935	10.5691	28.6599	10.1279	17.3166	9.16737	9.24455	10.0971	11.3838	10.8896	10.8529	10.7435	9.76767	8.42785	9.75835	11.465	10.1761	10.7919	10.0281	12.4467	9.62807	10.4341	9.6472	9.73603	12.2638	9.09771	9.56652	9.71782	9.1697	9.86067	10.2796	10.6277	10.217	10.9146	11.9711	10.0265
10.7428	12.6091	12.5016	13.6847	11.225	10.5013	28.4707	10.195	17.3645	9.02348	9.30237	10.281	11.2575	10.8518	10.8378	10.7201	9.79567	8.41945	9.72498	11.4769	10.1286	10.8125	10.0996	12.3116	9.74487	10.4839	9.63301	9.75169	12.369	8.98039	9.59019	9.66359	9.19277	9.90336	10.2382	10.6117	10.3214	10.9322	12.0348	10.1237
10.6412	12.5556	12.4661	13.7523	11.178	10.2717	28.3295	10.3123	17.3243	9.08697	9.30122	10.2655	11.3572	10.93	10.92	10.7043	9.82897	8.49186	9.64718	11.5699	10.0238	10.861	10.1107	12.2789	9.74258	10.55	9.52991	9.70541	12.4039	8.91495	9.63144	9.57307	9.14962	9.6825	10.2645	10.5267	10.4927	10.8777	12.0473	10.0435
10.5196	12.4254	12.5535	13.6007	11.2293	10.3309	28.297	10.3301	17.2601	9.07858	9.32522	10.2451	11.3272	10.8596	10.936	10.7666	9.89223	8.44121	9.59104	11.7224	10.008	10.8467	10.1918	12.1524	9.70353	10.5154	9.4716	9.79785	12.4483	8.83523	9.64939	9.53899	9.22303	9.65128	10.1434	10.6053	10.4931	10.7572	12.0776	9.99704
10.48	12.5578	12.6439	13.4953	11.1511	10.3181	28.1086	10.2078	17.2321	9.00191	9.29016	10.1843	11.3261	10.8459	10.8436	10.7421	9.93826	8.40112	9.64706	11.7285	9.9222	10.8016	10.17	12.0815	9.7247	10.6305	9.46648	9.72207	12.4342	8.87744	9.72215	9.5383	9.29395	9.54965	10.0855	10.6035	10.4808	10.7642	12.0377	9.9035
10.3448	12.624	12.8129	13.2752	11.2379	10.2369	27.988	10.2409	17.2175	8.96501	9.23102	10.2658	11.3361	10.988	10.7139	10.6972	10.0074	8.39458	9.79534	11.7151	9.99715	10.8625	10.0746	12.037	9.61023	10.585	9.46882	9.68572	12.4762	8.97217	9.80852	9.58892	9.29685	9.53863	10.0454	10.6859	10.4486	10.588	11.967	9.70298
10.3529	12.6282	12.813	13.0453	11.1226	10.4057	28.0145	10.2779	17.0513	8.91151	9.25762	10.2923	11.392	11.0634	10.6556	10.7062	10.0222	8.36277	9.87186	11.6764	9.95095	10.9025	10.0572	11.8186	9.5392	10.6088	9.43926	9.59736	12.467	8.90329	9.71085	9.51902	9.2796	9.55473	9.98099	10.6067	10.5568	10.6033	11.8525	9.55786
10.4205	12.6836	12.5844	12.9575	11.1844	10.4883	28.1703	10.2691	16.8202	8.90611	9.29248	10.2503	11.3654	11.0615	10.6383	10.6042	9.93249	8.39157	9.78979	11.5523	9.88813	10.7925	9.87116	11.6643	9.44166	10.5795	9.46189	9.59754	12.5234	8.82888	9.75079	9.49128	9.29887	9.49565	10.0745	10.5047	10.565	10.5415	11.6239	9.62758
10.35	12.6697	12.3378	12.9681	11.0946	10.5422	28.2498	10.1265	16.469	8.91088	9.19113	10.0551	11.3202	11.1248	10.6082	10.5478	10.0403	8.41076	9.86508	11.3275	9.78127	10.8544	9.96436	11.6135	9.42439	10.628	9.47865	9.54967	12.5712	8.83959	9.63781	9.49656	9.41792	9.49768	10.063	10.5749	10.4379	10.6383	11.4414	9.64812
10.3469	12.5661	12.4319	13.0124	10.9468	10.514	28.0675	10.1013	16.1432	8.99108	9.17417	9.95949	11.2816	11.093	10.5487	10.5466	9.98206	8.48605	9.9629	11.2879	9.81048	10.8724	9.88425	11.5941	9.46719	10.4643	9.51281	9.51126	12.5291	8.89014	9.53228	9.50342	9.44992	9.39452	10.2612	10.5577	10.4487	10.5431	11.5388	9.52209
10.453	12.4318	12.4332	13.191	10.9365	10.4166	27.9489	10.0063	15.899	9.13686	9.23492	9.91664	11.2962	11.1186	10.5818	10.6348	9.95799	8.38861	9.93293	11.2879	9.78354	10.8861	9.88078	11.6555	9.50663	10.4849	9.57036	9.6256	12.3606	8.91073	9.44478	9.45795	9.57198	9.37666	10.1768	10.5656	10.3377	10.6135	11.5431	9.34774
10.3885	12.2562	12.4519	13.3166	10.9625	10.5135	27.9783	9.97992	15.8559	9.18735	9.14578	9.88453	11.3231	10.9911	10.6392	10.6138	9.93182	8.45323	9.94659	11.4205	9.81294	10.9638	9.89484	11.6544	9.55489	10.5	9.56476	9.7554	12.2253	8.91511	9.38913	9.53059	9.6017	9.51944	10.0791	10.6547	10.3256	10.5018	11.4836	9.34488
10.2846	12.0829	12.5635	13.3707	10.9509	10.4511	27.9293	9.98898	15.9505	9.1481	9.23876	9.80895	11.1906	10.9908	10.6035	10.5987	9.88559	8.45868	10.0924	11.3936	9.87324	11.0457	9.8676	11.7486	9.42795	10.6197	9.52385	9.89871	12.1774	8.96329	9.23908	9.46496	9.74524	9.63245	10.0052	10.8001	10.3164	10.4837	11.459	9.30606
10.2499	11.9142	12.5284	13.4219	10.9841	10.3504	27.7314	9.9608	16.0368	9.07437	9.23953	9.73258	11.3421	10.9397	10.6373	10.663	9.88339	8.45543	10.2217	11.4661	9.84395	11.0462	10.0355	11.6109	9.49223	10.5358	9.45515	9.94819	12.0814	8.85258	9.15454	9.42467	9.80062	9.51196	9.95725	10.7416	10.3586	10.4598	11.4656	9.32125
10.1984	11.7867	12.4715	13.4077	11.0235	10.319	27.4668	10.0009	15.9342	9.08742	9.15914	9.78029	11.2364	10.8195	10.605	10.6886	9.79565	8.36941	10.1632	11.3574	9.69492	11.0816	10.1036	11.6574	9.42886	10.399	9.27008	10.0446	12.0677	8.79161	9.18478	9.41276	9.8681	9.5358	9.99525	10.7554	10.3685	10.571	11.4214	9.30243
10.2355	11.8585	12.5249	13.5489	11.0098	10.4247	27.1083	10.0338	15.9127	9.09168	9.14267	9.8464	11.3226	10.7153	10.543	10.6053	9.77122	8.42386	10.0905	11.3823	9.75767	11.0099	10.0216	11.7089	9.46231	10.4337	9.20994	10.0284	12.0791	8.69918	9.25747	9.50303	9.83091	9.68141	9.85711	10.6898	10.3466	10.5494	11.4675	9.27058
10.138	11.8702	12.4454	13.9078	10.9767	10.4375	26.5428	9.99701	15.8761	9.06838	9.05345	9.97355	11.4191	10.767	10.5199	10.612	9.68894	8.51632	10.1443	11.2875	9.79193	11.0933	9.97599	11.649	9.47441	10.4334	9.26706	10.1369	12.1736	8.69739	9.29946	9.53076	9.90861	9.71846	9.72509	10.7893	10.333	10.4717	11.5304	9.18582
10.1441	11.8804	12.2666	14.0809	10.9257	10.3491	26.1537	9.9597	15.7134	9.13636	9.11939	10.0117	11.4228	10.675	10.3915	10.6514	9.7173	8.59002	10.3102	11.2758	9.73266	11.1006	9.99843	11.6344	9.56348	10.4489	9.30808	10.2266	12.2662	8.68741	9.37494	9.38266	9.84182	9.74118	9.6566	10.8203	10.2913	10.3593	11.4949	9.0963
10.319	11.8512	12.0886	14.1269	10.7693	10.3193	25.8538	9.94028	15.6648	9.21773	9.17713	9.96423	11.512	10.7946	10.3736	10.7474	9.75241	8.52727	10.3715	11.3183	9.77949	11.0552	10.0106	11.5847	9.65287	10.562	9.33683	10.3446	12.3505	8.69767	9.27452	9.33481	9.88684	9.83212	9.69445	10.9211	10.3632	10.283	11.6694	9.03858
10.3501	11.7663	11.9397	14.2372	10.653	10.2559	25.587	9.88338	15.6993	9.20653	9.16853	9.87578	11.5867	10.7524	10.3125	10.8165	9.727	8.45321	10.331	11.1841	9.72003	11.0549	9.97833	11.6531	9.64484	10.552	9.24637	10.414	12.3643	8.80985	9.27824	9.318	9.92235	9.8619	9.73892	10.8851	10.2254	10.2656	11.7266	9.037
10.402	11.7081	11.7514	14.2588	10.6782	10.2665	25.6443	9.83726	15.6598	9.13271	9.17003	9.90833	11.5385	10.7112	10.4331	10.719	9.84341	8.35655	10.2134	11.2226	9.66409	11.0244	9.98712	11.6902	9.63872	10.54	9.28709	10.5843	12.3687	8.79441	9.28424	9.2374	9.97768	9.87943	9.67729	10.9835	10.174	10.2039	11.6467	8.95187
10.3197	11.7948	11.6994	14.1805	10.7037	10.3409	25.5931	9.95144	15.5869	9.06266	9.23157	10.028	11.4288	10.8531	10.3889	10.6886	9.94045	8.40123	10.0886	11.1604	9.62506	10.973	9.95399	11.7274	9.5499	10.5641	9.23859	10.5983	12.3392	8.76117	9.291	9.23355	10.0586	9.96137	9.63429	11.0546	10.1468	10.3588	11.6165	8.8791
10.3056	11.8259	11.7097	14.1781	10.6982	10.3387	25.6131	9.96379	15.5598	9.10411	9.25693	10.1777	11.458	10.9038	10.4813	10.7472	9.87328	8.4661	10.091	11.114	9.49834	11.0978	9.9099	11.7564	9.47412	10.5844	9.27302	10.6798	12.306	8.70275	9.2311	9.29402	10.2046	10.0024	9.57456	11.0732	10.056	10.3319	11.5679	8.86454
10.3035	11.8782	11.7501	14.2402	10.6495	10.2679	25.6919	10.0743	15.4299	9.10005	9.26885	10.2344	11.3233	10.9382	10.4727	10.7658	9.86387	8.61774	9.97828	11.1368	9.50605	11.0973	9.82529	11.8034	9.60765	10.6655	9.37292	10.6494	12.2395	8.67399	9.14436	9.29729	10.238	10.0614	9.64914	11.1311	10.0334	10.3809	11.499	8.85197
10.3202	11.8605	11.6238	14.3512	10.6197	10.4106	25.6522	10.0661	15.444	9.17718	9.25989	10.295	11.4572	10.9986	10.4866	10.8011	9.8623	8.62585	9.93273	11.0774	9.60896	11.0411	9.84885	11.9742	9.6961	10.6369	9.51565	10.8157	12.1646	8.68383	9.12281	9.40103	10.3332	10.1103	9.68829	11.1114	10.0268	10.3139	11.5946	8.82852
10.3879	11.8583	11.4174	14.3996	10.5971	10.5251	25.7513	10.1161	15.1059	9.23677	9.17714	10.1051	11.2449	10.8952	10.511	10.8139	9.85531	8.7341	9.95234	11.0008	9.64261	11.0451	9.82203	12.161	9.68271	10.5941	9.64136	10.8855	11.9099	8.7436	9.22671	9.51884	10.3532	10.1353	9.73252	11.0638	10.1123	10.2165	11.6212	8.78989
10.5219	11.8132	11.1941	14.4577	10.6141	10.5496	25.4891	10.1365	14.7645	9.2583	9.18725	10.1155	11.2583	10.6908	10.5693	10.8964	9.84422	8.70863	9.98862	10.8541	9.67002	11.0736	9.76948	12.3136	9.68069	10.5113	9.68384	10.7368	11.7673	8.82529	9.2139	9.60194	10.3181	10.2141	9.85124	11.0445	10.0772	10.1568	11.6788	8.78732
10.544	11.6825	11.1366	14.3521	10.5636	10.6474	25.5218	10.162	14.5723	9.29245	9.0814	10.1866	11.1484	10.726	10.4677	10.855	9.93463	8.62283	9.97824	10.7492	9.70385	11.009	9.71541	12.2929	9.67863	10.4763	9.70725	10.7732	11.6224	8.80682	9.33265	9.39078	10.309	10.1041	9.94913	11.0645	10.1655	10.1585	11.673	8.73048
10.6705	11.5871	11.4367	14.2334	10.553	10.6384	25.5008	10.1384	14.4244	9.24208	9.08816	10.1855	11.142	10.8006	10.606	10.7393	9.88892	8.4976	9.95482	10.7356	9.65377	10.9084	9.68183	12.1616	9.6291	10.3362	9.63418	10.6391	11.4539	8.87303	9.24851	9.25332	10.2427	10.0599	9.88466	11.0573	10.2227	10.2301	11.557	8.70166
10.8163	11.4861	11.5992	14.2926	10.4333	10.6697	25.5116	10.0492	14.2485	9.18768	9.09743	10.1796	11.0951	10.8346	10.661	10.7513	9.70991	8.60106	9.87236	10.7625	9.58839	10.8909	9.70624	12.1288	9.58525	10.2677	9.63564	10.4424	11.3563	8.90943	9.28956	9.29447	10.1946	10.0921	10.0202	11.009	10.3482	10.3539	11.4535	8.6392
10.8204	11.442	11.5283	14.1764	10.3685	10.5224	25.2726	10.0278	14.1423	9.29886	9.13058	10.1932	11.1909	10.8189	10.7732	10.706	9.68212	8.73641	9.948	10.8043	9.55523	10.8643	9.60098	12.2256	9.55541	10.3185	9.59675	10.2323	11.2668	8.96795	9.23734	9.3251	10.1696	10.0637	9.96253	10.971	10.4124	10.3251	11.5179	8.69458
10.8712	11.4003	11.4545	13.9976	10.3284	10.5444	25.1483	10.0149	14.0454	9.28644	9.19767	10.1679	11.1764	10.7326	10.8864	10.7871	9.66941	8.75487	9.94597	10.9111	9.52128	10.8296	9.67627	12.2557	9.57072	10.3515	9.48764	10.1459	11.2497	8.96036	9.22254	9.30503	9.97171	10.0662	9.95715	10.9863	10.4874	10.3769	11.4354	8.64808
10.7334	11.41	11.3093	13.9956	10.441	10.6164	24.7666	10.0178	13.9131	9.45329	9.25621	10.1822	11.2822	10.6991	10.8134	10.8501	9.68048	8.74834	10.0399	10.8285	9.57525	10.866	9.71654	12.2335	9.60185	10.5372	9.45133	10.0679	11.2701	8.99571	9.15915	9.27338	9.93268	10.0929	9.84959	11.0194	10.6067	10.3976	11.5971	8.60796
10.7373	11.2952	11.2561	13.875	10.4394	10.7482	24.2232	9.9817	13.8935	9.48998	9.18832	10.2583	11.2498	10.7229	10.7489	10.9054	9.76452	8.77733	10.1165	10.8878	9.50963	10.7801	9.77949	12.2028	9.62743	10.5529	9.53852	10.0076	11.2901	9.04222	9.1803	9.22483	9.86912	10.1543	9.81125	11.0101	10.6684	10.3935	11.6334	8.71706
10.7453	11.2818	11.2753	13.7883	10.3728	10.7055	23.8975	9.96649	13.7582	9.51865	9.15048	10.2665	11.2696	10.7364	10.8285	10.9138	9.77908	8.75884	10.0975	10.8258	9.51813	10.6932	9.7859	12.3199	9.58021	10.5165	9.56155	10.0014	11.1765	9.0845	9.27184	9.20873	9.97923	10.1623	9.69667	10.9014	10.5923	10.3733	11.5707	8.74774
10.8079	11.2084	11.0213	13.6718	10.4259	10.7354	23.5253	9.88271	13.6641	9.47527	9.12117	10.279	11.1809	10.7589	10.8121	10.8713	9.83846	8.72079	10.2494	10.7938	9.56024	10.6799	9.77421	12.3508	9.60486	10.4556	9.57202	9.93875	11.0917	9.15114	9.30834	9.18124	9.9383	10.3108	9.61046	10.838	10.5472	10.2732	11.5492	8.85579
10.7997	11.2986	10.8192	13.3181	10.3444	10.7009	23.2094	9.88052	13.595	9.46841	9.18078	10.2354	11.1338	10.7553	10.7682	10.8884		8.69838	10.4101	10.7348	9.5928	10.8287	9.79168	12.3625	9.4744	10.4902	9.61558	9.91265	11.1667	9.13983	9.34327	9.09607	9.81372	10.3224	9.54128	10.8556	10.4301	10.2075	11.6946	8.90116
10.7582	11.3033	10.7203	13.0311	10.3305	10.5891	22.7259	9.92636	13.5885	9.40808	9.23389	10.3252	11.1083	10.802	10.8764	10.7494		8.67964	10.4751	10.6255	9.66043	10.7393	9.78326	12.4675	9.45004	10.6035	9.67435	10.0082	11.0784	9.06624	9.52335	9.01294	9.76232	10.3688	9.5212	10.8402	10.3698	10.1346	11.9416	8.80045
10.8096	11.2088	10.699	12.7594	10.2186	10.6907	22.3728	9.93756	13.5796	9.34586	9.29868	10.4281	11.1395	10.7724	10.962	10.7277		8.70754	10.4721	10.5913	9.73519	10.716	9.84204	12.5879	9.35331	10.5477	9.59762	10.2241	10.9933	9.00136	9.52932	9.05311	9.65153	10.399	9.62958	10.8462	10.312	10.028	12.103	8.77502
10.7889	11.1752	10.7068	12.4639	10.2235	10.72	21.8678	9.96251	13.5937	9.43353	9.26507	10.431	11.2504			10.8338		8.61995	10.5189	10.6714	9.77521	10.7146	10.0124	12.6303	9.37056	10.5017	9.61454	10.2456	10.8888	8.93297	9.67058	9.1232	9.61069	10.4118	9.62241	10.7416	10.2514		12.2278	8.79894
10.7941	11.0377	10.5513	12.2093	10.2793	10.8114	21.6933	10.0298	13.5746	9.49337	9.25788	10.2961	11.1904			10.8527		8.61343	10.5021	10.5868	9.74569	10.6984	10.0194	12.6893	9.41411	10.3871	9.61342	10.2346	10.8835	8.86735	9.70103	9.18853	9.58502	10.3603	9.62591	10.5968	10.2788			8.85991
10.7369	11.1032		12.0814	10.2208	10.8049	21.46	10.0907	13.591	9.56466	9.18842					10.8442		8.54427	10.5309	10.6895	9.70064	10.7598	10.0268	12.6252	9.28636	10.3333	9.56935	10.1902	10.8412	8.89887	9.71746	9.16579	9.52431	10.2353	9.61547		10.2619			8.88969
10.723	11.0398		12.0378	10.1966	10.7136	21.4498		13.5345	9.69581	9.24772					10.8799		8.52602			9.64199	10.7573	10.0566	12.6112	9.29067	10.3682	9.61642	10.1372	10.7848	8.92022	9.7491	9.14374	9.45963	10.0644	9.57894		10.2633			8.97731
	11.0617		11.9789	10.1466	10.7235	21.211		13.5301		9.23519					10.8275		8.50882			9.6003	10.6692	10.0904	12.4924	9.24188	10.2845	9.62324	10.2062	10.7596	8.94287	9.71158	9.25084	9.43909	10.0137	9.61145		10.3005			9.00496
	10.9844		11.8925	10.18	10.7589	20.933		13.4047		9.33296					10.8247		8.52392			9.57367	10.5657	10.1379	12.5092	9.18941	10.3066	9.5692	10.1459	10.6245	9.08394	9.56802	9.34616	9.31932	9.96853	9.80414		10.4537			8.99391
	11.0604			10.1712	10.7245	20.8892		13.3718		9.30874										9.60359	10.6297	10.1425	12.4969	9.19415	10.2278	9.47827	10.1549	10.5075	9.13522	9.51284	9.27517	9.22653	9.89766	9.9188		10.4807			8.90928
	11.0087			10.1711	10.7982	21.072		13.4019		9.26589										9.51889	10.6782		12.2291	9.15731	10.1701	9.52895	10.1596	10.3536	9.21275		9.2157	9.34186	9.91849	9.8565					8.89116
	11.0294			10.3157	10.8349			13.4794		9.23654										9.43675	10.7306		12.0651	9.20432	10.2434	9.53059	10.1333	10.2082			9.11084	9.389	9.86762						8.83474
	11.0082			10.2123	10.8336					9.21691										9.55027	10.8152		12.0014	9.28025	10.2558	9.61815	10.0995	10.1576				9.40187							8.76646
	11.1251			10.1952	10.6707					9.19179										9.56801	10.8162		11.8643	9.27331	10.3108	9.68108	10.1079	10.1171				9.33578							8.78065
				10.0931						9.08006													11.8106	9.33409	10.3808	9.74716	10.1038	10.1134											8.78238
				10.0944																			11.827	9.35767	10.3059	9.7443	10.1548	10.0456											8.79888
																							12.2122	9.39465	10.279		10.1027	10.1007											8.7239
																							12.4443	9.35706	10.2824		10.0278	10.0369											8.68041
																							12.7045	9.32414	10.2994		10.0077												8.74859
																							12.8295	9.39558	10.217		9.92
																							12.9166	9.51393			9.85074
17.4535	20.7559	18.2853	25.5059	15.4105	14.1433	32.9463	12.8273	21.3831	12.1742	12.8828	11.7565	13.8459	13.2279	12.3993	11.6777	10.4759	9.0417	11.4273	12.1142	11.762	13.3604	12.1641	18.6314	13.0927	12.2407	10.6279	15.4632	17.6503	9.31146	10.0658	10.1128	9.87687	10.7515	11.3799	12.3679	12.5564	11.0025	13.116	12.7459

## Sheet: mid density
female Dmp1Cre:Socs3f/f									female Dmp1Cre:Socs3f/f.Il6stf/f										male Dmp1Cre:Socs3f/f										male Dmp1Cre:Socs3f/f.Il6stf/f
DSRGI12	DSRGI13	DSRGI16	DSRGI17	DSRGI29	DSRGI30	DSRGI33	DSRGI34	DSRGI35	DSRGI05	DSRGI06	DSRGI07	DSRGI22	DSRGI23	DSRGI24	DSRGI25	DSRGI36	DSRGI37	DSRGI39	DSRGI08	DSRGI09	DSRGI10	DSRGI11	DSRGI27	DSRGI28	DSRGI31	DSRGI32	DSRGI40	DSRGI41	DSRGI01	DSRGI02	DSRGI03	DSRGI04	DSRGI14	DSRGI15	DSRGI18	DSRGI19	DSRGI20	DSRGI21	DSRGI38
14.0549	11.7103	16.3758	8.94901	17.0088	15.0965	10.5464	18.7383	14.2878	17.2053	17.673	15.5273	11.6065	16.1409	13.2689	14.4228	14.567	13.9323	15.1426	16.2317	16.9282	15.2618	15.2737	13.5423	13.0599	13.1782	15.0411	15.3075	15.5543	15.2019	14.6176	13.4686	13.1419	12.3302	12.5099	11.3886	12.5793	11.3897	12.8857	14.8012
14.438	11.7428	16.5284	8.90997	17.0971	14.9085	10.6396	19.0976	14.4291	17.3534	17.388	15.9325	11.7687	16.4523	13.5471	14.8226	14.7213	14.1082	15.1982	16.5964	17.0114	15.0044	15.7006	13.4353	13.2556	13.2307	15.2452	15.2988	15.6186	15.2438	14.6715	13.4479	13.1323	12.4358	12.5325	11.4889	12.8284	11.5962	12.8648	14.913
14.6223	11.9239	16.8254	9.11561	17.1645	15.0925	11.0016	19.4361	14.7362	17.6194	17.1189	16.3382	11.9567	16.5187	13.5891	15.1361	14.9465	14.3185	15.3296	16.8461	16.988	14.8359	16.1476	13.3686	13.2422	13.5476	15.3674	15.452	15.6812	15.3014	14.8715	13.5147	13.1503	12.5016	12.5099	11.6892	12.9483	11.7348	12.6957	15.307
14.831	12.0496	17.0456	9.63687	17.1809	15.0376	11.2754	19.7907	14.9806	17.8724	16.9395	16.8126	12.0701	16.7053	13.6199	15.2899	14.947	14.612	15.4099	17.0726	17.036	14.7569	16.4191	13.2724	13.2412	13.8866	15.3717	15.6343	15.6645	15.3157	15.0218	13.4655	13.208	12.5688	12.5078	11.8557	12.9829	11.8142	12.6211	15.4916
14.9923	12.2766	17.3445	10.1726	17.1976	15.1897	11.6995	20.0571	15.18	18.0571	16.8172	17.2013	12.2517	16.7045	13.6758	15.2916	15.004	14.6836	15.566	17.1243	17.1479	14.6694	16.7296	13.0181	13.4731	14.0266	15.6055	15.7123	15.7035	15.4287	15.2375	13.5677	13.3707	12.7867	12.5681	12.0018	13.0803	11.8072	12.4692	15.6246
15.1113	12.6135	17.7753	10.7428	17.2139	15.3177	12.1148	20.232	15.3983	18.281	16.7592	17.4105	12.4856	16.7749	13.7252	15.2804	14.9493	14.5654	15.7937	17.2324	17.275	14.6205	17.1022	12.9311	13.5356	14.2018	15.7073	15.8349	15.7986	15.4029	15.2745	13.7409	13.6473	12.93	12.4682	12.1692	12.9883	11.8773	12.4483	15.7606
15.4586	12.8791	18.132	11.2018	17.1684	15.7368	12.4842	20.3444	15.6607	18.4765	16.7062	17.5984	12.5664	16.7598	13.8578	15.239	14.9212	14.3984	16.0739	17.1892	17.3542	14.4851	17.3246	12.7188	13.53	14.4503	15.729	16.1273	16.0225	15.4325	15.3732	13.8451	13.9663	13.1966	12.4441	12.446	12.898	12.036	12.4616	15.9612
15.8008	13.3943	18.1302	11.6282	17.2454	16.2028	12.6951	20.4066	15.7056	18.743	16.814	17.8859	12.7839	16.8319	14.0872	15.2126	14.989	14.2831	16.4042	17.3419	17.5189	14.4899	17.6107	12.5701	13.602	14.6705	15.8136	16.3523	16.1663	15.3755	15.5905	13.9226	14.3289	13.3803	12.5761	12.6962	12.9403	12.2007	12.5266	15.9347
16.1611	13.5627	17.9029	11.6235	17.3428	16.5917	12.8004	20.575	15.8901	19.0455	17.0235	17.9854	12.9389	16.979	14.402	15.2928	15.0479	14.1651	16.8085	17.4151	17.6397	14.5607	17.6823	12.2442	13.6973	15.042	15.9986	16.5576	16.3603	15.4189	15.7713	14.1138	14.6234	13.4263	12.6334	13.0223	13.0627	12.3434	12.5678	16.081
16.6056	13.7227	17.7745	11.8904	17.3951	16.9293	12.8522	20.6408	16.2133	19.3617	17.2504	17.955	13.0327	17.1381	14.7478	15.1756	15.1861	14.1201	16.9851	17.4853	17.9114	14.5951	17.8658	12.148	13.7284	15.2173	16.1944	16.7423	16.407	15.5823	16.0429	14.2015	14.8185	13.4326	12.6031	13.2486	13.0531	12.3718	12.5173	16.2465
17.0855	13.7614	17.6638	12.1385	17.4912	16.9616	12.8328	20.5996	16.4195	19.4556	17.6313	17.9488	13.1396	17.1732	14.9935	15.1395	15.1836	13.9159	17.0622	17.617	18.0565	14.7213	17.9319	12.1937	13.768	15.4053	16.2997	16.8935	16.3961	15.7897	16.2703	14.2569	14.9165	13.4695	12.9668	13.4695	13.22	12.4079	12.4816	16.3127
17.4359	13.9008	17.8451	12.524	17.4869	17.1754	12.8372	20.5296	16.7152	19.5424	17.9	18.0306	13.3483	17.3628	15.3299	15.117	15.3245	13.6829	17.1653	17.7642	18.2112	14.6664	17.9904	12.311	13.7658	15.6125	16.3535	16.8092	16.381	15.8636	16.4804	14.145	14.9884	13.5459	13.1927	13.6104	13.5564	12.4171	12.5935	16.3135
17.8568	14.0313	18.1136	13.0115	17.5295	17.3548	12.8934	20.509	16.8815	19.5915	18.1662	18.0942	13.5168	17.5576	15.6665	15.099	15.5903	13.659	17.2687	17.8895	18.3578	14.8224	18.1182	12.2804	13.7372	15.8311	16.5569	16.8152	16.4887	15.874	16.629	14.0533	15.0848	13.6563	13.4953	13.765	13.8128	12.4219	12.7821	16.2845
18.1216	14.1688	18.3774	13.7386	17.3202	17.521	12.9193	20.4857	16.9294	19.4602	18.2925	17.8916	13.6473	17.5643	15.9073	14.9942	15.9635	13.7286	17.3861	18.0446	18.5791	15.0854	18.1606	12.4348	13.8122	16.027	16.7262	16.6462	16.4387	15.7929	16.703	14.0331	15.1345	13.7681	13.7634	13.9399	14.0036	12.5081	12.8304	16.2309
18.2681	14.2387	18.7352	14.315	17.0577	17.4406	12.8719	20.4878	16.9	19.5545	18.2541	17.6057	13.6541	17.4723	15.9602	14.8381	15.9681	13.7853	17.6078	18.1338	18.842	15.0548	18.1611	12.4893	13.9221	16.1863	16.8935	16.6105	16.3508	15.7627	16.7844	14.1415	15.0755	13.9358	13.8761	14.0459	14.1841	12.5276	12.8617	16.1732
18.1166	14.2949	19.0923	14.6983	16.9891	17.7189	12.7796	20.6216	16.8542	19.5666	18.4523	17.2657	13.5992	17.4907	15.9653	14.7212	16.1494	13.692	17.7304	18.364	19.103	15.2	18.174	12.5208	14.035	16.3091	17.0727	16.3597	16.2664	15.7763	16.7701	14.257	15.0557	14.0591	14.1997	14.0851	14.1713	12.6676	12.9658	16.3357
18.1624	14.3572	19.6514	15.081	17.121	17.9084	12.8951	20.8385	16.8822	19.7032	18.7632	16.9711	13.5488	17.6867	16.1216	14.6107	16.0381	13.6052	17.802	18.705	19.2013	15.2943	18.0822	12.7061	14.1385	16.3585	17.2649	16.1711	16.2675	15.8531	16.7972	14.5113	15.0039	14.1786	14.2715	14.1139	14.258	12.868	13.0042	16.4137
18.4327	14.4909	20.2583	15.271	17.2845	18.1717	13.0394	21.0258	16.7989	19.9891	18.9988	16.9457	13.7207	17.7006	16.3028	14.6195	15.9822	13.6862	17.9505	18.952	19.4065	15.4672	18.0343	12.898	14.2333	16.2315	17.1681	16.0814	16.2051	15.9256	16.8849	14.697	14.9794	14.3054	14.2431	13.9264	14.4073	12.9539	13.0111	16.7701
18.8361	14.3938	20.7963	15.5586	17.4353	18.3073	13.4194	21.3056	17.0261	20.105	19.1889	16.7934	13.8353	17.7665	16.4255	14.8271	16.089	13.6011	18.0399	19.1825	19.706	15.6543	17.9793	13.1944	14.6503	16.0811	17.0193	15.9352	16.3624	16.0941	16.9866	14.8349	15.0708	14.3671	14.3077	13.8712	14.5687	13.0995	13.0754	16.9178
18.9729	14.5548	21.1505	15.8157	17.6768	18.4425	13.843	21.648	17.4733	20.2834	19.5008	16.7199	14.0953	17.8279	16.4184	14.9919	16.0899	13.5314	18.0921	19.194	19.9509	15.8681	17.9083	13.4512	15.0389	15.9191	17.0555	15.9885	16.5208	16.3689	17.049	14.9882	15.271	14.524	14.3303	13.8628	14.6152	13.1914	13.1929	17.1105
19.1792	14.7264	21.4134	16.0057	17.8511	18.5275	13.998	22.046	17.7103	20.3648	19.6608	16.7379	14.1674	17.875	16.5817	15.2281	16.1418	13.4786	18.0653	19.243	20.0944	15.9642	18.016	13.6973	15.239	15.8778	17.0961	16.0456	16.6283	16.6674	17.0365	14.9214	15.4452	14.7954	14.3989	13.8519	14.7134	13.2111	13.2289	17.372
19.3021	14.8978	21.5919	16.3591	18.1599	18.7177	13.9187	22.3547	17.9635	20.1376	19.8104	16.7317	14.3244	18.1022	16.8016	15.2753	16.1218	13.3495	18.0597	19.3731	20.0413	16.1071	18.0923	13.8689	15.2857	15.9134	17.1055	16.136	16.9209	16.9511	16.9177	14.8803	15.5553	14.9952	14.5529	13.787	14.7855	13.3496	13.2199	17.5918
19.5471	15.1784	21.7713	16.5922	18.3947	18.6752	13.7808	22.4675	18.1761	20.1031	19.9089	16.8404	14.441	18.2353	16.9105	15.3069	16.1697	13.2703	18.0511	19.4881	20.1987	16.181	18.1631	14.1485	15.3408	15.9994	17.0807	16.1751	17.0503	17.216	16.8514	14.8628	15.5201	15.3	14.6542	13.5387	14.7016	13.465	13.3337	17.9412
19.6304	15.2476	22.1098	16.9183	18.7197	18.7097	13.5591	22.6282	18.5127	20.1801	19.9807	17.1271	14.4654	18.5092	17.0773	15.3757	16.3518	13.4426	17.9965	19.4736	20.4519	16.3875	18.2034	14.3299	15.4848	16.1513	17.2026	16.2111	17.2299	17.3737	16.7011	15.0644	15.6036	15.5047	14.7998	13.3174	14.7794	13.636	13.5914	17.9425
19.7895	15.2847	22.2287	17.0878	19.0368	18.7028	13.633	22.9844	18.808	20.3741	19.9735	17.3859	14.5821	18.7182	17.5009	15.3161	16.4158	13.7273	18.0205	19.5375	20.7831	16.5164	18.3518	14.4872	15.5514	16.2854	17.582	16.2256	17.2507	17.4515	16.4574	15.2505	15.7183	15.613	15.0739	13.2401	14.911	13.7379	13.7115	17.8046
19.7489	15.4223	22.483	17.2188	19.0624	18.8677	13.815	23.0275	18.8586	20.3777	19.898	17.6775	14.8219	18.8682	17.9415	15.1459	16.5408	14.0005	18.0618	19.6757	20.997	16.7328	18.666	14.714	15.5361	16.5102	17.8388	16.2285	17.35	17.5401	16.3224	15.3901	15.673	15.6204	15.2324	13.2691	15.0466	13.9088	13.8229	17.8334
19.6631	15.7489	22.73	17.3294	18.8938	19.1305	14.4045	23.0946	19.2171	20.4718	19.8417	18.1125	15.1058	19.0742	18.3512	15.0613	16.3953	14.1322	17.9288	19.5958	21.0663	16.9341	19.0078	15.0793	15.6118	16.6085	18.0635	16.2825	17.4449	17.5245	16.3383	15.5135	15.7112	15.5188	15.3051	13.2959	15.0993	14.0961	13.8623	17.7639
19.8087	16.0007	23.0342	17.3106	18.7847	19.0782	15.2686	23.1816	19.4083	20.4512	19.981	18.3501	15.2601	19.2403	18.6093	15.0993	16.4848	14.2487	18.1032	19.4138	20.9497	17.2482	19.3579	15.2977	15.777	16.6636	18.1468	16.3287	17.5229	17.5339	16.4268	15.3724	15.7437	15.4295	15.3797	13.2981	15.1185	14.2738	13.8681	17.6861
19.955	16.311	23.4131	17.1966	18.7539	18.7588	16.1711	23.3162	19.5638	20.3784	20.0402	18.6991	15.2492	19.355	18.8252	15.2833	16.8057	14.3301	18.2753	19.3243	21.0794	17.5779	19.5686	15.6257	15.8213	16.747	18.149	16.403	17.6142	17.539	16.443	15.5854	15.8619	15.4854	15.3902	13.2547	15.1233	14.5126	13.9562	17.5882
20.2365	16.7393	23.7204	17.3834	18.9589	18.5555	16.5815	23.5099	19.6655	20.1596	20.1111	19.1193	15.3745	19.5062	18.9271	15.2947	17.1691	14.2834	18.4029	19.2307	21.2233	17.7511	19.8461	15.7875	15.9592	16.7434	18.0127	16.6119	17.6511	17.5486	16.4447	15.6727	15.8957	15.5791	15.3109	13.2509	15.2499	14.6462	14.1048	17.4766
20.3884	17.1867	24.2259	17.4682	19.0627	18.3666	17.0079	23.6847	19.954	20.129	20.1936	19.471	15.4539	19.6378	18.9094	15.2523	17.6311	14.054	18.5936	19.2181	21.3614	17.9985	20.0912	15.9053	16.2274	16.8367	17.9908	16.6748	17.5806	17.6112	16.5443	15.8196	16.0639	15.5903	15.2485	13.3383	15.3136	14.7621	14.1777	17.5403
20.5961	17.5323	24.4878	17.494	18.8843	18.2513	17.2633	23.7208	20.4566	20.0168	20.1425	19.6113	15.4969	19.7939	18.9432	15.2518	17.9364	13.9675	18.6996	19.0858	21.4422	17.9932	20.2007	16.0785	16.2245	16.8288	17.9949	16.651	17.4105	17.6843	16.6416	15.8968	16.0609	15.6813	15.2681	13.4332	15.4968	14.8257	14.3685	17.5375
20.907	17.6429	24.482	17.5664	18.9273	18.1394	17.4407	23.9652	20.7243	20.2736	20.1983	19.7746	15.5801	20.0248	18.842	15.307	17.9938	13.9574	18.8744	19.0058	21.5264	18.0074	20.2534	16.2293	16.1507	16.9234	18.0427	16.6585	17.2077	17.7962	16.8226	15.9696	16.1786	15.7084	15.0663	13.6014	15.4429	14.952	14.4667	17.6433
21.2104	17.7012	24.3941	17.7078	19.007	17.94	17.5941	24.3032	20.9336	20.4224	20.4582	19.8937	15.776	20.2912	18.9459	15.2485	17.8566	14.0024	18.7677	19.1136	21.6219	18.0299	20.3157	16.3597	16.158	17.0808	18.0479	16.6932	17.1907	17.9672	16.878	16.1078	16.2408	15.785	14.9481	13.6694	15.3689	15.025	14.5386	17.714
21.0878	17.8256	24.2005	17.6345	19.1807	17.8144	17.3487	24.5609	21.3544	20.608	20.5917	20.1362	15.9519	20.6581	18.9875	15.3318	17.9446	13.9929	18.9767	19.2269	21.981	18.0101	20.3609	16.5271	16.2535	17.2311	18.063	16.8547	17.346	18.0579	16.8535	16.231	16.3421	15.8434	14.7971	13.704	15.5446	15.0905	14.8219	17.8868
20.999	18.029	23.9358	17.9492	19.4968	17.734	17.1247	24.7053	21.9687	20.6846	20.6979	20.3764	16.1949	20.8192	18.9299	15.5884	17.9246	13.7002	18.9143	19.3719	22.063	17.9339	20.3384	16.4831	16.4354	17.2951	18.1017	17.0427	17.5911	18.1157	16.9214	16.3993	16.5039	15.9983	14.5866	13.881	15.7447	15.196	15.1535	17.9385
20.9362	18.2427	23.8549	18.2099	19.6829	17.6945	16.9784	24.697	22.5404	20.855	20.6361	20.5582	16.4019	20.9333	18.9751	15.835	17.7774	13.5838	19.0955	19.5622	22.0877	17.9417	20.3249	16.5786	16.5592	17.3171	18.2271	17.3538	17.889	18.1081	16.965	16.3972	16.5961	16.1308	14.4583	14.0829	15.9778	15.2225	15.3602	17.9478
20.9319	18.4018	23.8437	18.6337	19.8229	17.8796	17.1349	24.6283	22.8324	21.1886	20.6927	20.6615	16.8555	21.0878	19.0834	16.0746	17.5961	13.4744	19.1375	19.6002	22.0541	17.9826	20.3499	16.5397	16.8354	17.3709	18.2582	17.615	18.1947	18.2081	16.8888	16.3101	16.6412	16.0357	14.3694	14.3074	16.2688	15.3017	15.6228	17.9225
20.9376	18.436	23.7558	19.0335	20.0146	18.2944	17.3764	24.613	23.2484	21.4513	20.6159	20.868	17.1647	21.2429	19.2007	16.3943	17.3797	13.3398	19.221	19.702	22.0483	18.1916	20.3556	16.7577	17.1369	17.416	18.381	17.9677	18.4198	18.2238	16.9775	16.2161	16.8088	16.107	14.4521	14.6201	16.5277	15.3258	15.7854	17.9278
21.0551	18.6452	23.6639	19.43	20.1034	18.6227	17.6373	24.7618	23.5822	21.4328	20.7636	20.8942	17.4198	21.4027	19.2173	16.5998	17.1474	13.2998	19.4521	19.9312	22.0544	18.5813	20.4437	16.8918	17.3639	17.5019	18.4434	18.1925	18.6566	18.4148	17.1385	16.306	16.8123	16.1194	14.4114	14.8936	16.5792	15.4025	15.8651	17.9452
21.2223	18.8842	23.6832	19.5864	20.1547	18.8419	17.7873	25.0702	23.7529	21.3604	20.6959	20.9652	17.4298	21.6445	19.3396	16.8236	16.9168	13.2489	19.7125	19.9507	22.0723	18.9478	20.3862	17.1389	17.3844	17.4904	18.6363	18.5277	18.7643	18.2999	17.3163	16.2467	16.7887	16.2702	14.5139	15.2433	16.6524	15.4562	15.7373	18.1219
21.28	19.0673	23.8496	19.6679	20.1844	19.2895	17.9561	25.5299	24.0031	21.0042	20.6491	20.9507	17.4916	21.614	19.4641	16.7538	16.5218	13.3094	19.8432	20.092	22.0925	19.1824	20.4679	17.3374	17.22	17.5222	18.6407	18.6842	18.9027	18.1879	17.5336	16.2922	17.0387	16.4462	14.4197	15.553	16.6713	15.5683	15.7713	18.2087
21.5212	18.9973	23.9095	19.678	20.0441	19.7334	18.2584	26.0271	24.3262	20.9161	20.5761	20.9299	17.5175	21.6038	19.4412	16.7272	16.2553	13.1776	19.9849	20.0057	22.1001	19.3954	20.6999	17.4391	17.0768	17.7176	18.6632	18.7381	18.9961	18.2939	17.6749	16.3825	17.2244	16.6207	14.3517	15.9046	16.7008	15.6362	15.7032	18.1952
21.6931	18.9344	24.2628	19.8695	20.1575	20.4799	18.6307	26.3559	24.8475	21.0707	20.5633	20.8098	17.5335	21.6475	19.5497	16.706	16.445	13.1886	20.0097	20.0931	22.2087	19.67	20.7377	17.3943	16.8678	17.9112	18.6823	18.6319	19.0128	18.4108	17.9696	16.4286	17.3739	16.7878	14.4829	16.0611	16.5251	15.689	15.6201	18.2498
21.5972	18.9323	24.3977	20.2035	20.6753	21.0599	18.8288	26.5001	25.3453	21.3977	20.6684	20.711	17.5738	21.8172	19.5762	16.8478	16.6946	13.0742	20.0673	20.3504	22.3259	19.8992	20.7041	17.2901	16.7369	17.99	18.7425	18.4638	19.0404	18.4637	17.9863	16.5011	17.2575	16.7525	14.5959	16.1952	16.3145	15.6834	15.5066	18.3753
21.4439	18.9635	24.5253	20.598	20.9278	21.7494	19.2313	26.871	25.6838	21.7029	20.8516	20.7504	17.4604	21.958	19.5028	16.871	16.8839	13.1633	20.0856	20.5046	22.4564	20.127	20.7485	17.1988	16.7866	18.1199	18.8503	18.432	18.848	18.5951	18.2713	16.5222	17.2387	16.8622	14.745	16.1733	16.0802	15.8245	15.4701	18.6269
21.6675	19.1348	24.8441	21.0163	21.2779	22.5511	19.6745	26.8789	26.0139	22.0259	21.0588	20.692	17.6134	22.0524	19.4523	16.9146	16.9534	13.2618	20.1892	20.6762	22.5043	20.3028	20.6655	17.3534	16.8979	18.1425	18.8355	18.3687	18.7269	18.5717	18.449	16.6162	17.2951	16.9913	15.1084	16.1208	15.9069	15.9935	15.5245	18.7073
21.8267	19.2341	24.9997	21.3306	21.6815	23.1304	19.9534	26.8503	26.2006	22.2513	21.3417	20.6587	17.7434	22.2685	19.3225	17.0769	16.836	13.3905	20.2075	20.8535	22.4599	20.3272	20.7225	17.5027	16.9799	18.1431	18.7749	18.4123	18.6575	18.5872	18.6298	16.5376	17.3137	17.1289	15.2532	15.9792	15.7913	16.0346	15.4963	18.9193
22.2258	19.2823	25.4348	21.5421	21.9157	23.4448	20.3079	26.7355	26.3151	22.2852	21.4918	20.7082	17.7882	22.435	19.4003	17.2626	16.7498	13.5297	20.1968	20.9512	22.2132	20.4135	20.9062	17.649	17.1405	18.2793	18.6749	18.4506	18.7723	18.6239	18.6785	16.6058	17.3816	17.1272	15.4281	16.0554	15.8835	16.072	15.4519	19.0623
22.5816	19.468	25.782	21.7302	22.0942	23.5753	20.4326	26.7652	26.2798	22.4067	21.472	20.6947	17.984	22.5947	19.4226	17.3245	17.0006	13.5201	20.1619	20.8566	22.0439	20.4319	21.2119	17.6464	17.1448	18.374	18.6906	18.4983	18.8188	18.6792	18.7739	16.6117	17.3429	17.2541	15.5394	16.0795	15.9292	16.1201	15.4701	19.1069
22.7967	19.7337	26.1995	22.338	22.1154	23.5313	20.4133	26.8997	26.1322	22.4587	21.3514	20.8113	18.1027	22.7498	19.4683	17.3156	17.0266	13.5412	20.0285	20.8774	21.7409	20.4018	21.1878	17.5565	16.9902	18.3336	18.7291	18.5264	18.9264	18.7584	18.8615	16.7015	17.3264	17.2814	15.6491	16.2006	15.8087	16.1464	15.4495	19.371
23.1459	20.1218	26.6726	22.5943	22.4595	23.4334	20.1613	27.0426	25.9829	22.5282	21.2652	20.8064	18.422	22.8337	19.489	17.2126	16.8553	13.5156	19.9336	20.8768	21.6751	20.3584	21.096	17.6024	16.903	18.2221	18.7757	18.6493	18.953	18.8736	19.2761	16.7139	17.322	17.3656	15.773	16.159	15.7838	16.2512	15.5626	19.4637
23.6984	20.4923	27.1483	22.6572	22.5505	23.1119	20.0226	26.9637	25.6597	22.8869	21.1278	20.9526	18.653	23.0374	19.6901	17.2414	16.9834	13.2702	19.9581	21.0895	21.6855	20.2371	21.0254	17.6289	16.8784	18.1963	18.8695	18.9715	18.9613	18.8985	19.5068	16.6898	17.3549	17.4377	15.8294	16.1285	15.5861	16.1731	15.5563	19.4858
24.0289	20.9109	27.3199	22.1991	22.8006	23.0552	20.0041	27.0355	25.3342	23.1313	21.0019	21.2345	18.8458	23.1908	19.8136	17.2435	16.9794	13.2096	20.0649	21.2694	21.8956	20.1186	21.0116	17.7358	16.8907	18.2007	18.9282	18.9304	19.0816	18.9219	19.7706	16.6604	17.4533	17.5719	15.9853	16.0747	15.3721	16.1239	15.6173	19.5073
24.1967	21.4129	27.7483	21.9485	22.9889	22.9266	19.8919	27.2231	25.3739	23.0881	21.1098	21.2248	19.1058	23.2441	19.9277	17.2148	17.0315	13.1233	20.1899	21.6483	21.9416	19.9091	21.2772	17.7411	17.0876	18.2203	18.8165	18.7823	19.1418	18.9097	19.9074	16.7047	17.602	17.7651	16.186	16.0722	15.2201	16.2275	15.5707	19.5352
24.3367	22.0007	27.9662	21.7069	23.0994	22.9859	19.9583	27.3084	25.5699	22.9281	21.3927	21.4114	19.4067	23.2351	20.1557	17.2997	17.0643	13.1045	20.2439	21.7709	22.0629	19.823	21.5997	17.7155	17.2155	18.3807	18.7645	18.7831	19.1951	18.8117	20.0347	16.7142	17.9728	17.8753	16.3844	15.9327	15.092	16.1662	15.617	19.6418
24.2613	22.5443	28.0607	21.4948	23.049	23.1605	20.3946	27.5114	25.5885	23.0401	21.7083	21.7475	19.6133	23.2772	20.3751	17.2062	17.0784	13.3778	20.422	21.8689	22.2779	19.7197	21.6668	17.7769	17.463	18.639	18.7486	18.7436	19.2872	18.9431	20.0944	16.7111	18.2552	17.9265	16.494	15.9001	15.0107	16.2242	15.6313	19.9175
24.1714	22.7742	28.3667	21.5078	22.9312	23.2483	20.8503	27.7128	25.6304	23.1461	21.8925	22.0254	19.7121	23.3531	20.6435	17.1591	17.0854	13.4929	20.5714	22.0877	22.3433	19.4738	21.8023	17.8302	17.7117	18.7671	18.601	18.8855	19.2533	19.0182	20.1964	16.8516	18.4078	17.9772	16.5079	15.9749	15.0344	16.3207	15.7586	20.0283
24.0758	23.1279	28.5215	21.389	22.759	23.2437	21.4712	27.9111	25.7582	23.1531	21.9352	22.1773	19.5967	23.5537	20.9421	17.14	17.1264	13.5464	20.5004	22.439	22.4331	19.5133	21.9951	17.7276	17.7506	18.7228	18.6732	19.1997	19.2261	19.0431	20.3164	16.9704	18.4758	17.999	16.6148	15.9702	15.0335	16.361	15.6706	20.0529
24.1545	23.4837	28.5018	21.148	22.7897	23.505	22.1672	27.9864	26.0405	23.3418	21.8143	22.3243	19.4474	23.9712	21.1583	17.2592	17.0353	13.5122	20.5422	22.7513	22.4696	19.7675	22.3059	17.5805	17.8124	18.8498	18.688	19.4076	19.2559	18.9584	20.2431	17.128	18.5468	18.0694	16.7995	15.9745	15.0287	16.4139	15.6739	20.1952
24.1958	23.8589	28.6224	20.843	23.0148	23.7627	22.7476	28.1059	26.4138	23.2312	21.9532	22.3289	19.4326	24.3127	21.3176	17.558	17.0896	13.4564	20.6207	22.907	22.5071	19.8967	22.4629	17.4113	18.0089	18.8358	18.8159	19.3887	19.327	19.0512	20.2586	17.3227	18.5272	18.2137	16.7865	15.9602	14.8899	16.4633	15.7381	20.2097
24.2131	24.2881	28.697	20.6042	23.1718	23.9929	23.2526	28.375	26.658	23.2003	22.0795	22.3009	19.5268	24.5584	21.2476	17.8555	17.0112	13.4261	20.7925	23.1072	22.557	20.1523	22.3637	17.3481	18.2917	18.908	19.1271	19.4801	19.4076	18.9129	20.2795	17.4835	18.5889	18.1768	16.8312	15.8944	14.7129	16.5167	15.6485	20.1663
24.3912	24.4886	28.7116	20.6857	23.4661	24.1754	23.8072	28.5307	26.9197	22.9531	21.9007	22.4254	19.6715	24.9343	21.1154	18.115	17.1604	13.4107	20.9656	23.1556	22.745	20.4328	22.2628	17.3842	18.6227	18.9157	19.2691	19.5512	19.3718	19.0601	20.2956	17.6627	18.6315	18.2417	16.8054	15.8574	14.7739	16.5377	15.6798	20.1147
24.4862	24.9646	28.5543	20.8381	23.5288	24.247	24.1131	28.69	26.8966	23.0063	21.9048	22.4117	19.7218	25.1401	20.9598	18.5391	17.3327	13.3687	21.1741	23.1902	22.9831	20.6501	22.3372	17.2931	18.805	19.017	19.311	19.4904	19.5545	19.3103	20.3365	17.8958	18.6241	18.1777	16.7732	16.0077	14.8665	16.5204	15.7096	19.9557
24.6308	25.1737	28.5795	20.9958	23.6531	24.4216	24.4396	28.7729	26.9336	23.1741	22.0975	22.512	19.9308	25.2246	20.7987	18.7338	17.2842	13.3915	21.3942	23.1605	23.0871	20.8548	22.3557	17.3036	19.0456	18.9788	19.3448	19.3417	19.8677	19.3349	20.2808	17.9942	18.6785	18.1902	16.7298	16.0279	14.9873	16.5469	15.7801	19.8688
24.9265	25.5133	28.7876	21.2266	23.7774	24.48	24.703	28.768	26.9601	23.4113	22.3159	22.6287	20.2403	24.8925	20.8774	18.7368	17.3139	13.3658	21.6098	23.1421	23.1427	21.0609	22.3618	17.3927	19.3307	19.0821	19.5863	19.1376	19.9079	19.5306	20.3151	18.0494	18.686	18.344	16.8044	15.9014	15.2148	16.6781	15.7631	19.8255
25.3515	25.696	29.1138	21.6266	23.8902	24.4609	24.8457	28.8713	27.078	23.727	22.2255	22.615	20.4867	24.5838	21.0358	18.6285	17.261	13.2161	21.8533	23.1945	23.1158	21.3882	22.3406	17.5314	19.6146	19.0876	19.8141	18.8645	20.1126	19.7883	20.187	17.9552	18.6823	18.444	16.8028	16.047	15.3446	16.7888	15.946	19.7483
25.5988	25.6739	29.5004	22.4092	24.0865	24.5119	25.3175	28.8524	27.1395	24.2124	22.3512	22.7523	20.7362	24.2111	21.2451	18.5481	17.1703	13.0447	21.9617	23.1706	23.0913	21.5069	22.4197	17.6259	19.7714	19.023	19.9017	18.7925	20.2343	20.0481	20.2495	17.8128	18.6897	18.5313	16.9635	16.2491	15.5904	16.7081	16.0619	19.851
25.8281	25.6407	29.6969	23.1366	24.474	24.5222	25.7423	28.8888	26.9743	24.7287	22.3575	22.8646	20.8583	24.2499	21.5248	18.5444	17.2646	12.8277	22.131	23.1969	23.0489	21.5927	22.5107	17.6684	19.9361	19.1345	19.9864	18.6046	20.3667	20.1297	20.2165	17.5641	18.7227	18.5445	17.0231	16.4098	15.5877	16.5581	16.4026	19.9419
25.876	25.3533	30.0816	23.6123	24.8336	24.6047	26.4589	29.0245	26.9981	25.0133	22.4956	22.8133	21.0143	24.6127	21.6605	18.5419	17.491	12.7865	22.1275	23.1826	22.913	21.8352	22.8911	17.5259	20.1183	19.2277	19.9587	18.574	20.4923	20.1261	20.3052	17.4956	18.8382	18.6228	17.1251	16.4734	15.5572	16.4841	16.605	20.0614
25.8214	25.1321	30.2934	23.8224	24.9864	24.6157	27.3767	29.1575	27.0487	25.113	22.8144	22.8726	21.2069	24.9144	21.9951	18.5927	17.7152	12.4608	22.1288	23.2342	23.0498	21.7391	23.0651	17.7239	20.2291	19.3584	20.0922	18.6877	20.6059	20.1229	20.4514	17.3095	18.7724	18.7086	17.154	16.6185	15.6867	16.5407	16.681	19.9759
25.788	25.1751	30.8571	23.9285	25.5065	24.6342	28.0554	28.8965	27.0644	24.975	23.1739	22.9476	21.2689	25.2645	22.3402	18.6625	17.9845	12.4756	22.3634	23.0792	23.2323	21.7084	23.2469	17.8873	20.1671	19.5091	20.1599	18.8669	20.5169	20.2559	20.6147	17.3462	18.911	18.8095	17.2627	16.8118	15.8502	16.5108	16.6775	19.9947
25.9016	25.2285	31.2524	23.9901	25.7646	24.5378	28.9414	28.7414	27.2289	24.8266	23.5473	22.9861	21.2559	25.4231	22.7455	18.6073	18.149	12.4807	22.2647	23.1338	23.494	21.7902	23.4393	18.1557	20.027	19.4973	20.2647	18.9435	20.5728	20.4157	20.8107	17.2722	18.8927	19.0594	17.4088	16.8264	16.189	16.6213	16.6263	20.1283
25.7232	25.4639	31.512	24.1826	25.9865	24.581	29.3418	28.7753	27.4419	24.5281	23.8944	23.1094	21.1937	25.8661	23.1935	18.7015	18.3528	12.4591	22.208	23.0834	23.584	21.7891	23.6122	18.3382	19.9105	19.5094	20.4331	18.9285	20.7477	20.5498	20.8834	17.4585	18.9036	19.254	17.4829	16.8579	16.5498	16.7416	16.5302	20.1241
25.6188	25.749	31.923	24.3886	26.0107	24.8075	29.5813	28.9426	27.7887	24.4739	24.0077	23.2112	21.2052	26.0461	23.5414	18.8531	18.393	12.4129	22.2472	23.1403	23.7742	21.8368	23.8324	18.5883	19.9208	19.3996	20.5363	18.9113	21.0358	20.7471	21.0764	17.5398	19.0114	19.3363	17.5795	16.9433	16.9868	16.818	16.602	20.1772
25.484	26.1331	32.6749	24.5381	26.1139	24.9146	29.5861	29.2723	28.0346	24.4573	24.3152	23.2677	21.2339	26.3484	23.8024	18.9743	18.1991	12.191	22.01	23.2811	23.9918	21.9577	24.0798	18.9348	19.9799	19.4198	20.5406	18.753	21.3127	20.9756	21.1976	17.5017	18.9534	19.4325	17.7664	17.0221	17.2735	16.7314	16.6602	20.2164
25.7471	26.5471	33.2743	24.7627	26.1404	25.0582	29.4105	29.609	28.3161	24.639	24.5071	23.285	21.0115	26.4476	23.8533	19.005	18.0779	12.149	21.9302	23.3234	24.1833	22.0524	24.199	19.1396	20.06	19.4558	20.4993	18.683	21.5876	21.1014	21.2947	17.5569	19.1254	19.3887	17.9347	17.0721	17.4941	16.584	16.6312	20.3818
25.6785	27.0679	33.7427	24.8679	26.1122	25.5685	29.4307	29.8035	28.5784	24.7209	24.4785	23.2535	20.8168	26.3763	23.8196	19.1718	17.9124	12.0411	21.9089	23.4596	24.4318	22.1847	24.1482	19.3293	20.2149	19.4669	20.5217	18.6057	21.8484	21.1564	21.3528	17.6114	19.1793	19.3336	18.0388	17.1848	17.6707	16.4364	16.6371	20.5576
25.71	27.6038	34.1385	24.9478	26.3089	25.9715	29.1288	29.9703	28.4851	24.5825	24.4472	23.1254	20.8374	26.2653	23.8464	19.3105	17.6946	11.9328	21.8221	23.5589	24.5234	22.3346	24.079	19.6191	20.3988	19.6135	20.4917	18.7657	22.0546	21.0762	21.3888	17.6263	19.1508	19.3747	18.1049	17.2988	17.6708	16.4056	16.753	20.6816
25.9033	27.4705	34.4763	25.0002	26.4185	26.3582	28.7795	30.272	28.4774	24.5883	24.3429	23.1311	21.0343	26.2341	23.8054	19.3792	17.5035	11.9575	21.8322	23.5038	24.5766	22.4827	24.145	20.0175	20.6512	19.5393	20.5967	19.082	22.1092	20.9736	21.3559	17.8779	19.1293	19.4163	18.1169	17.3643	17.8327	16.3986	16.7995	20.7693
26.1451	27.5766	34.6653	24.9603	26.621	26.5817	28.4905	30.318	28.5744	24.602	24.3269	22.9944	21.2662	26.2325	23.8545	19.5588	17.3114	12.1862	21.6938	23.4672	24.6515	22.6747	24.3751	20.2708	20.6976	19.5951	20.7573	19.5266	22.0694	20.8765	21.4946	17.9964	19.1592	19.4315	18.1148	17.4676	17.8211	16.4123	16.8005	20.7403
26.1032	27.6109	34.7953	25.0467	26.8434	26.5963	28.1806	30.3251	28.5911	24.5712	24.5737	23.1325	21.3723	26.0884	24.0672	19.5796	17.3261	12.2178	21.5249	23.422	24.6883	22.9483	24.3865	20.4025	20.8408	19.7206	20.9097	19.9145	22.2124	20.7837	21.4918	18.0481	19.1542	19.3933	18.0705	17.5029	17.8356	16.5309	16.7672	20.726
26.3205	27.9036	34.9691	25.298	27.0417	26.501	28.0562	30.1429	28.7436	24.6883	24.7956	23.1267	21.3603	26.1181	24.0599	19.6204	17.1836	12.4129	21.6224	23.409	24.8919	23.2495	24.3794	20.5655	21.01	19.8349	20.9521	20.2873	22.2965	20.7373	21.4379	17.9345	19.002	19.5009	18.1646	17.5037	17.9426	16.5692	16.8145	20.7262
26.8559	28.2964	34.9172	25.4785	27.1445	26.2461	28.0257	29.862	28.9603	24.6616	25.0021	23.2206	21.427	26.0646	24.0978	19.6303	17.1017	12.5999	21.804	23.5415	25.0046	23.4846	24.3401	20.8697	21.0307	20.04	21.0302	20.561	22.358	20.725	21.4323	17.7293	18.9122	19.5713	18.1041	17.6156	17.9719	16.6194	16.7996	20.6997
27.31	28.5953	34.7464	25.5044	27.491	25.9673	28.1293	29.8034	29.3092	24.5247	25.2212	23.327	21.4583	26.176	24.0386	19.581	17.2076	12.6308	21.9804	23.5816	25.4073	23.7192	24.106	21.0748	21.0966	20.0025	21.1212	20.839	22.4307	20.7237	21.5164	17.657	19.0089	19.6909	18.2693	17.6487	17.9993	16.7954	16.8583	20.5958
27.8834	29.1818	34.7226	25.8413	27.6045	25.6015	28.3686	29.7325	29.6963	24.2645	25.3152	23.4411	21.5825	26.2858	23.7887	19.4477	17.2896	12.5922	22.0067	23.6855	25.6019	23.8534	23.9564	21.3463	21.1863	20.1766	21.1753	21.1296	22.3839	20.5504	21.7757	17.764	18.9118	19.6461	18.1944	17.7459	17.9476	16.8277	17.004	20.3693
28.564	29.5775	34.5834	26.6598	27.7911	25.6257	28.5498	29.6195	30.0031	23.986	25.3124	23.6067	21.5431	26.1278	23.6589	19.368	17.4583	12.6862	22.0397	23.7549	25.9834	23.8308	24.0004	21.6282	21.1729	20.2868	21.1647	21.2731	22.3854	20.4769	21.9456	17.9828	18.8184	19.7425	18.1004	17.7181	18.0661	16.8809	17.0307	20.2617
29.1382	30.3027	34.4371	27.4966	27.61	25.558	28.945	29.37	30.3473	24.0279	25.4099	23.5598	21.6287	26.0073	23.6949	19.3682	17.6084	12.6883	22.204	23.8293	26.1224	23.809	23.9661	21.8273	21.4144	20.4684	21.3411	21.5351	22.3841	20.5684	22.2576	18.0636	18.8352	19.7955	18.105	17.8048	18.2369	16.7661	17.0438	20.1884
29.6954	30.8673	34.3757	28.0374	27.6583	25.4991	29.1276	29.2564	30.568	24.0347	25.4771	23.6099	21.7318	25.9096	23.7451	19.5359	17.7106	12.6412	22.4206	23.9781	26.3809	23.7249	23.8796	22.1183	21.4451	20.4662	21.5187	21.6374	22.3557	20.7401	22.271	18.1416	18.7959	19.9541	18.1117	17.9816	18.4481	16.8491	17.2657	20.3645
29.9395	31.1821	34.2106	28.5877	27.6668	25.4428	29.4862	29.0769	30.67	23.9168	25.464	23.5576	21.7911	25.9147	23.7531	19.6805	17.8657	12.5061	22.4992	24.0387	26.6141	23.6364	23.6	22.2465	21.4832	20.3522	21.6317	21.6949	22.4876	20.8222	22.4063	18.236	18.7688	20.06	18.2154	18.2785	18.7497	17.0497	17.5462	20.4773
30.2212	31.0427	34.203	28.8375	27.7126	25.548	29.8193	28.9589	30.667	23.8726	25.2915	23.4474	21.7674	25.9473	23.5362	20.0066	17.9147	12.2611	22.4934	24.0922	26.745	23.5996	23.4326	22.3882	21.4784	20.3671	21.6974	21.7	22.8143	20.8137	22.5946	18.2742	18.6146	20.0792	18.2871	18.5134	19.1482	17.2601	17.8977	20.4803
30.5152	31.0119	34.1628	28.6911	27.4874	25.9807	30.0262	28.8308	30.6963	23.6989	25.1426	23.2853	21.7261	25.9991	23.4394	20.2159	17.8387	12.1292	22.4722	24.1473	26.4938	23.6719	23.33	22.6799	21.378	20.2624	21.6318	21.6879	23.0616	20.8221	22.6515	18.3446	18.5147	20.148	18.4564	18.7681	19.7096	17.3809	18.0277	20.3931
30.5608	30.8739	34.1514	28.5374	27.3239	26.3096	29.9144	28.8317	30.5274	23.7841	25.0575	23.2945	21.6375	26.1532	23.3898	20.3249	17.767	12.0642	22.4121	24.1212	26.436	23.6188	23.3386	22.7883	21.286	20.1871	21.6098	21.7587	23.2166	20.8305	22.627	18.4481	18.566	20.052	18.5262	18.9119	20.1383	17.4553	18.1386	20.3347
30.6892	30.6439	33.9696	28.4459	27.3857	26.2035	30.2138	28.8879	30.4729	23.9036	25.0813	23.1579	21.5658	26.1363	23.501	20.3921	17.714	12.0774	22.4052	23.8728	26.4169	23.6089	23.553	22.8815	21.4216	20.2277	21.6389	21.8254	23.3843	20.9763	22.4802	18.3696	18.5194	20.0532	18.6318	18.8759	20.4525	17.5802	18.0689	20.2126
30.8359	30.8185	33.8743	28.2727	27.4405	26.3281	30.8132	28.8972	30.5977	24.0399	25.3353	22.9153	21.6718	26.0193	23.5786	20.2785	17.5955	12.0191	22.5056	23.8588	26.3761	23.3649	23.7689	22.9122	21.6231	20.3937	21.6826	21.8347	23.6216	21.0384	22.3662	18.3885	18.643	20.0432	18.7066	18.834	20.5932	17.6342	18.1403	20.1685
30.9243	31.0031	33.9868	28.4737	27.5186	26.1694	31.5074	28.6682	30.5388	24.0948	25.5945	22.6185	21.7915	25.891	23.5135	20.2583	17.5897	12.0663	22.6875	23.8021	26.2004	23.2899	23.8162	23.0059	21.6591	20.5736	21.8175	21.9684	23.7341	20.9487	22.292	18.4652	18.8693	19.9858	18.8182	18.8539	20.8449	17.7353	18.201	20.0583
31.0933	30.996	33.9281	28.8813	27.6282	26.0762	31.806	28.4903	30.731	24.2745	25.5489	22.4473	22.1447	26.0138	23.5675	20.0181	17.6149	12.3044	22.8065	24.0008	26.0875	23.2693	23.8444	23.1271	21.7847	20.7173	21.7022	22.1263	23.8279	20.8698	22.5742	18.6424	19.0985	19.9263	19.0366	18.8203	21.2066	17.767	18.2755	20.0202
31.3687	30.955	34.1693	29.3226	27.8287	26.0878	31.9156	28.0445	30.7619	24.4239	25.3443	22.3614	22.385	26.2341	23.6603	19.8622	17.7714	12.4733	22.9346	24.0738	25.9485	23.2918	23.9863	23.4314	22.1048	20.844	21.5647	22.282	23.8038	20.8618	22.6516	18.9245	19.1008	19.8666	19.0669	18.7755	21.4707	17.8854	18.4625	20.1662
32.0573	30.8452	34.0073	29.9445	27.9235	26.1123	32.0451	27.7717	30.6883	24.5742	25.141	22.2262	22.45	26.4931	23.5475	19.8208	17.8036	12.3464	23.0015	24.2718	25.8286	23.512	24.1352	23.5857	22.3943	20.983	21.4377	22.3866	24.0141	20.9291	22.7105	19.066	19.2601	19.9117	19.2259	18.7439	21.5139	18.0873	18.7585	20.0036
32.699	30.8327	33.8046	30.3632	27.8985	26.1946	32.1024	27.833	30.5948	24.5354	25.1865	22.1551	22.4694	26.5776	23.5599	19.8012	17.7779	12.2804	22.9762	24.5489	25.8339	23.6345	24.0866	23.6357	22.7545	21.0783	21.4833	22.5315	24.1864	20.9207	22.7225	19.1527	19.3334	19.9769	19.3213	18.7098	21.5323	18.1702	18.9532	19.8799
33.0258	30.7651	33.2563	30.671	27.9046	26.2687	32.2489	28.0046	30.772	24.4332	25.2791	22.2898	22.4013	26.6142	23.3358	19.8498	17.825	12.2487	22.9997	24.7777	25.7199	23.7494	24.0969	23.9647	23.1484	21.115	21.4768	22.7795	24.2462	20.8624	22.6328	19.1289	19.4041	20.2211	19.2336	18.6673	21.5478	18.3106	19.1806	19.8179
33.5556	30.7262	32.7773	31.0901	28.1624	26.5774	32.5758	28.0753	31.1958	24.2867	25.1655	22.4446	22.2977	26.4826	23.4251	19.9923	17.6719	12.2897	22.8365	25.1097	25.8068	23.9376	24.2512	24.324	23.4306	21.2572	21.5907	22.9449	24.2816	20.6464	22.5913	19.0089	19.3459	20.364	19.1626	18.5143	21.3415	18.3789	19.2983	19.8748
33.7886	30.4616	32.8531	31.6441	28.3299	26.7362	33.0444	28.3737	31.663	24.2067	25.0407	22.4657	22.3998	26.2033	23.4257	19.9721	17.7295	12.2635	22.9023	25.5477	25.782	24.0769	24.1052	24.4776	23.582	21.4511	21.7901	23.0448	24.3038	20.4479	22.5891	19.2277	19.2704	20.4767	19.0538	18.345	21.1862	18.5425	19.4903	19.8813
33.8796	30.2421	33.232	32.2315	28.7154	26.8975	33.4716	28.8536	32.0391	23.9059	24.8701	22.3546	22.3457	26.1672	23.5343	19.969	17.8258	12.1917	22.8923	25.6868	25.7101	24.1236	23.9607	24.7402	23.603	21.7115	21.9231	23.1839	24.3142	20.2194	22.739	19.3325	19.3341	20.5855	19.0807	18.2246	21.0872	18.856	19.6732	19.9016
33.9059	30.2453	33.2174	33.1227	29.0198	26.8128	33.7773	28.9879	32.3635	23.6668	24.6975	22.163	22.3096	26.2712	23.5268	20.0671	17.7745	12.1398	22.8165	25.8823	25.6526	24.187	24.1258	24.9752	23.8442	22.0485	22.0118	23.3601	24.3181	20.2726	22.8717	19.4278	19.4232	20.6265	19.1495	18.1436	21.0766	19.0567	19.8963	19.9624
33.7382	30.3285	33.4463	33.7749	29.3552	26.7534	33.8649	29.3974	32.5433	23.3498	24.5611	22.1157	22.3827	26.1646	23.4181	20.1634	17.8715	12.1635	22.8655	25.9003	25.8024	24.1873	24.3024	25.1368	24.0941	22.1432	22.2616	23.4547	24.4384	20.3393	23.0245	19.2302	19.562	20.7915	19.2152	18.2646	21.0025	19.3214	20.1371	20.0369
33.3359	30.392	33.9781	34.6248	29.5495	26.5808	33.5876	29.5439	32.792	22.935	24.51	22.1908	22.6311	26.1114	23.4419	20.0466	18.0266	12.3004	22.8596	25.993	26.0236	24.3342	24.3943	25.2277	24.2122	22.2982	22.4007	23.6114	24.3548	20.3252	23.1812	19.1555	19.9022	20.788	19.2225	18.4746	20.9548	19.4039	20.2729	20.1699
33.1231	30.5241	34.3221	34.9993	29.6877	26.5468	33.6067	29.7349	32.8504	22.9305	24.5306	22.2058	23.0829	26.1069	23.4592	19.8784	18.1764	12.2099	22.894	26.1177	26.2811	24.4606	24.3902	25.3945	24.3223	22.3673	22.5968	23.7204	24.3724	20.1431	23.4581	19.28	20.0762	20.7303	19.0228	18.7004	21.0353	19.379	20.3383	20.1773
32.8378	30.6471	34.7462	35.0727	29.6876	26.6081	33.699	29.755	32.7113	22.8967	24.5747	22.4589	23.3038	26.1979	23.5249	19.8721	18.4089	12.1145	22.7478	26.1688	26.6534	24.5008	24.4716	25.4989	24.4944	22.5297	22.9337	23.9002	24.1577	20.086	23.3467	19.2918	20.2845	20.6274	18.9044	18.8285	21.0504	19.3773	20.216	20.345
32.8615	30.4452	34.8826	35.2189	29.4957	26.6679	34.0468	29.678	32.5299	22.7883	24.758	22.5689	23.3134	26.0886	23.567	19.9769	18.5072	12.0762	22.5281	26.3046	27.0254	24.6333	24.7205	25.621	24.5366	22.5661	23.0194	23.7564	24.1541	19.9652	23.3724	19.3132	20.3852	20.61	18.8516	18.9196	21.0615	19.3452	20.2849	20.4488
32.7097	30.202	35.0802	35.1318	29.2119	26.5191	34.1455	29.8278	32.3908	22.9265	24.8346	22.6553	23.423	25.9085	23.6456	19.972	18.5454	12.2195	22.6065	26.489	27.423	24.7181	24.8756	25.8937	24.466	22.4984	23.1288	23.9223	24.1092	20.1042	23.3775	19.3643	20.4132	20.606	18.554	19.0954	21.1204	19.389	20.4785	20.4391
32.548	30.2377	35.3301	34.9906	28.8445	26.4916	34.0978	29.8749	32.2246	22.9435	24.9421	22.5997	23.3625	26.1164	23.5969	20.0839	18.4295	12.3209	22.8559	26.6872	27.7082	24.8098	25.1792	25.9959	24.5814	22.6292	23.0198	24.0422	24.1156	20.1173	23.4584	19.4715	20.3679	20.509	18.4932	19.2257	21.1054	19.4151	20.5799	20.4942
32.2886	29.8278	35.7072	34.8142	28.8554	26.5607	34.1248	29.9473	32.2881	22.9957	25.0693	22.4494	23.2721	26.1531	23.812	20.1837	18.2631	12.4231	23.062	26.9494	27.9595	25.0188	25.3757	26.1974	24.6608	22.9133	22.9305	24.2381	24.1578	20.0224	23.5414	19.5962	20.4005	20.2166	18.5431	19.44	21.2649	19.5319	20.6074	20.6985
32.2438	29.6129	35.9199	34.8481	29.1442	26.3498	34.0725	29.8661	32.3421	22.8601	25.2962	22.4046	23.2571	26.2355	23.7269	20.2478	18.0966	12.5732	23.3918	27.0668	27.8859	25.2095	25.6709	26.0284	24.7042	23.1143	23.1606	24.5117	24.2843	20.0128	23.5223	19.8658	20.4564	20.2532	18.6411	19.5661	21.3827	19.5088	20.6667	20.7937
32.2134	29.3493	36.0233	34.7635	29.2238	26.4285	33.9178	29.9245	32.5078	22.7973	25.5426	22.5284	23.1438	26.4236	23.6935	20.4394	17.9556	12.5075	23.7506	27.1552	27.7019	25.3722	25.8218	26.2886	24.7577	23.3295	23.1995	24.7697	24.3989	20.0924	23.5141	20.3308	20.5283	20.2891	18.8637	19.6742	21.6766	19.5923	20.7893	21.1246
32.0023	29.1465	36.1674	34.6461	29.3205	26.4247	34.0366	29.8264	32.5759	22.9247	25.5041	22.342	23.2149	26.4757	23.5086	20.5346	17.9648	12.4776	23.7568	27.2972	27.4089	25.3329	25.9146	26.5107	24.745	23.457	23.3382	25.0733	24.6539	20.1403	23.452	20.5091	20.5922	20.4223	19.0119	19.8174	21.947	19.6449	20.8401	21.3278
31.7252	29.1768	36.4256	34.3708	29.5069	26.2483	34.3764	29.7268	32.8888	22.9022	25.58	22.3244	23.1154	26.4802	23.5789	20.6269	17.8934	12.3655	23.6637	27.4744	27.2504	25.3736	25.958	26.7246	24.8414	23.6772	23.5372	25.1066	24.6673	20.2524	23.5058	20.591	20.4809	20.6546	19.0286	19.891	22.0799	19.8586	20.8469	21.34
31.8031	29.4341	36.0246	34.0396	29.711	26.4333	34.6932	29.557	33.1138	22.7864	25.5203	22.1589	22.9003	26.6323	23.3834	20.7941	17.8426	12.256	23.6275	27.6042	27.2145	25.4691	25.9685	26.6805	24.9406	23.8743	23.7838	25.2869	24.6616	20.5662	23.6978	20.6898	20.5388	20.9348	19.0385	20.1003	22.273	20.0292	21.1276	21.3563
31.527	29.6647	36.0919	33.9008	29.8267	26.5912	34.9691	29.1049	33.3165	22.7855	25.4521	22.0613	22.8063	26.886	23.2245	20.9049	17.8432	12.2819	23.5732	27.8216	27.0405	25.5964	25.8813	26.6617	24.9686	24.03	24.0782	25.4135	24.7103	20.6405	23.8195	20.8813	20.3214	21.2897	19.0098	20.1696	22.4715	20.4937	21.367	21.5456
31.5837	29.8244	35.9523	33.6057	30.1543	26.6531	35.1551	28.949	33.6828	22.8006	25.1121	22.1347	22.6773	26.9654	23.4335	21.0434	17.8144	12.2	23.5402	27.9375	26.9692	25.776	25.8416	26.6338	25.2075	24.1532	24.2505	25.617	24.7704	20.8036	23.9985	20.9559	20.2343	21.6261	18.9555	20.2301	22.7877	20.8392	21.3806	21.8279
31.5363	30.1931	35.998	33.3118	30.3248	26.6637	35.3832	29.0914	33.8836	22.8983	24.5053	22.185	22.6865	27.0959	23.6677	21.1768	17.7692	12.3083	23.6081	27.953	26.8413	25.8995	26.0448	26.3933	25.2887	24.2534	24.2301	25.6146	25.0431	20.8285	24.2839	20.9489	20.3724	22.0256	19.104	20.239	23.1996	21.0648	21.4387	21.8494
31.68	30.3504	36.2363	32.7473	30.4249	26.4987	35.559	29.0781	33.9815	22.9017	24.1632	22.374	22.5333	27.287	23.8732	21.111	17.7873	12.5287	23.6983	27.8038	26.9857	26.0049	26.3038	26.2086	25.0719	24.3724	23.9225	25.6172	25.1883	20.8499	24.3938	20.8339	20.4351	22.2894	19.3471	20.2587	23.6097	21.1986	21.4982	21.954
31.4535	30.4205	36.2625	32.2384	30.6368	26.3724	35.8118	29.0392	34.2512	22.714	24.1066	22.5804	22.6685	27.6513	24.1463	21.0344	17.6609	12.639	23.8134	27.6902	27.1908	26.1108	26.2306	26.0725	24.9752	24.5518	23.4499	25.4691	25.4174	20.706	24.523	20.702	20.5006	22.4375	19.5329	20.2787	23.8804	21.3663	21.5276	22.054
31.386	30.3195	36.347	31.864	30.7245	26.3738	36.0147	28.9064	34.1831	22.8352	23.9008	22.5951	22.8787	27.8884	24.6437	21.0641	17.7513	12.8406	23.86	27.7026	27.3824	26.2022	26.3676	25.8705	25.1387	24.71	23.179	25.3131	25.622	20.6174	24.4947	20.7152	20.7026	22.5269	19.6542	20.2884	23.9505	21.4407	21.6486	22.1719
31.2741	29.952	36.5967	31.526	30.9123	26.3893	36.0482	28.7848	34.2799	22.8344	23.7685	22.6557	23.1491	27.9902	24.7465	20.8633	17.5747	12.9993	23.8767	27.7768	27.6981	26.3676	26.5007	25.6604	25.2463	24.6548	23.2294	25.2863	25.7697	20.6338	24.4212	20.7625	20.9607	22.6766	19.8083	20.4238	23.9301	21.2368	21.7979	22.4689
31.2489	29.6564	36.5849	31.283	30.7424	26.2967	36.1741	28.6338	34.2158	22.84	23.676	22.5733	23.3976	27.9946	24.6634	20.5214	17.3958	13.1212	24.0193	27.7288	27.9003	26.4041	26.1972	25.6309	25.2967	24.4149	23.0836	25.3597	25.9575	20.6441	24.3635	20.5923	21.2277	22.819	19.8579	20.8078	24.0455	21.31	21.8817	22.8366
31.1726	29.5157	36.4953	31.1302	30.4859	26.2881	36.5758	28.2824	34.0904	22.9029	23.5365	22.7837	23.5409	28.0098	24.5932	20.5352	17.363	13.1679	24.0585	27.5632	27.8013	26.6973	25.8258	25.5901	25.1031	24.3526	22.8596	25.387	25.9265	20.6303	24.5833	20.5228	21.3313	22.8748	19.931	20.9538	24.2309	21.3419	22.1609	23.3421
31.0184	29.5488	36.1257	31.2221	30.3738	26.3221	36.9742	27.933	33.8426	22.979	23.5863	22.7724	23.5432	28.2307	24.4975	20.7324	17.4681	13.1463	23.8366	27.3915	27.605	26.974	25.8158	25.6079	25.0588	24.4683	22.7777	25.4869	25.9588	20.7135	24.5906	20.5848	21.3257	22.8777	19.8219	21.0179	24.3019	21.4706	22.2927	23.6374
31.1371	29.3081	35.8507	31.441	30.2886	26.263	37.3911	27.6877	33.8802	22.7626	23.6481	22.579	23.5849	28.5017	24.549	20.9867	17.3853	13.218	23.729	27.4614	27.3124	27.1477	25.4613	25.769	25.0591	24.7529	22.6467	25.5992	26.0833	20.8305	24.5508	20.782	21.303	22.9752	19.8874	21.1412	24.5354	21.5514	22.4725	23.9018
30.9741	29.2453	35.7751	31.8344	30.2894	26.2121	37.7112	27.6049	34.1785	22.7872	23.9272	22.4913	23.6462	28.4403	24.4701	21.2658	17.2143	13.4685	23.8041	27.3978	27.0278	27.1945	25.4366	25.9369	25.0945	25.039	22.6081	25.6163	26.2673	21	24.5332	20.9605	21.292	22.9198	19.82	21.2382	24.7215	21.8195	22.5545	23.9308
30.7577	29.2852	35.8367	32.48	30.3236	26.1167	37.6854	27.6044	34.1943	22.8068	24.1032	22.5203	23.5522	28.4609	24.518	21.2949	17.0805	13.4907	23.7631	27.4689	26.7156	27.2125	25.3916	26.0886	24.8917	25.1024	22.7267	25.9373	26.3543	20.9725	24.5529	21.0984	21.1838	23.0957	19.7745	21.3722	24.6154	21.8914	22.4751	23.8914
30.4031	29.5765	35.9137	33.0498	30.4012	25.9778	37.6555	27.6989	34.4695	22.917	24.2777	22.4893	23.5764	28.3151	24.5066	21.5346	17.085	13.4937	23.6478	27.7007	26.7338	27.3245	25.5504	26.293	24.7832	25.1637	22.6847	26.1381	26.4737	20.9894	24.7158	21.1307	21.15	23.2177	19.8515	21.4349	24.5685	21.9478	22.3656	23.9696
30.2002	29.627	35.8443	33.3995	30.3147	25.8537	37.7448	27.6242	34.578	22.9672	24.4911	22.5236	23.5123	28.4105	24.5032	21.7711	17.0267	13.5206	23.5814	27.9648	26.5893	27.3892	25.7432	26.2061	24.748	25.2483	22.7879	26.3788	26.6019	20.9987	24.8746	21.1407	21.011	23.2255	19.843	21.4486	24.6194	21.8552	22.5638	24.1627
30.2134	29.5998	35.4594	33.7314	30.2393	25.8257	37.6957	27.6716	34.6777	23.0248	24.6567	22.6533	23.5822	28.4057	24.4847	22.0589	16.9223	13.5679	23.5011	28.2262	26.4893	27.6339	26.0103	26.2247	24.5626	25.3848	23.0026	26.6635	26.7331	20.9459	24.7785	21.0796	20.8335	23.2147	19.8337	21.5923	24.5182	21.9456	22.4317	24.3472
30.1068	29.6101	35.0503	33.7696	30.0685	25.7213	37.5051	27.5942	34.583	22.9481	24.4014	22.9388	23.6317	28.6457	24.5755	22.2201	16.773	13.5052	23.5653	28.2542	26.6202	27.69	26.2296	26.0954	24.2239	25.3903	23.0992	26.9752	26.8115	20.9715	24.5126	21.1879	20.6882	23.2207	19.9302	21.926	24.4929	22.112	22.5569	24.4365
29.8613	29.3417	34.8792	34.1276	29.9575	25.6193	37.1371	27.4473	34.2997	22.9448	24.3025	23.0045	23.6551	28.9132	24.6293	22.3617	16.8976	13.2737	23.8863	28.1948	26.8789	27.6335	26.32	26.098	24.1966	25.5292	23.1811	27.2769	26.7368	20.9167	24.2732	21.359	20.9448	23.3679	19.961	22.1305	24.5546	22.238	22.7971	24.5556
29.6972	29.0919	35.0901	34.3405	30.0069	25.3176	36.8683	27.6358	33.9558	22.9606	24.3946	23.0838	23.6716	29.1262	24.4624	22.452	16.8864	13.0798	23.903	28.1538	27.0555	27.7045	26.2551	26.2002	24.2998	25.4574	23.2168	27.4493	26.789	21.1607	24.1354	21.6335	20.965	23.2016	19.9959	22.2664	24.5513	22.3464	23.0366	24.7528
29.6693	29.0297	35.2157	34.3691	30.234	25.3115	36.9152	27.6442	33.783	23.1141	24.6769	23.0607	23.5483	29.0259	24.4006	22.5717	16.7671	12.9837	23.8145	27.9978	26.9131	27.6801	26.1086	26.464	24.4222	25.2145	23.1928	27.6302	26.9593	21.4091	23.9767	21.8397	21.1531	23.0139	20.0143	22.4329	24.5157	22.2814	23.4164	24.7992
29.7606	28.8239	35.2655	34.1553	30.3495	25.4706	36.7451	27.6475	33.8837	23.0436	24.7508	23.1161	23.591	28.8885	24.3778	22.5798	16.4962	12.9233	23.4701	27.8054	26.8336	27.6245	25.86	26.6309	24.5059	25.0739	23.1872	27.7581	26.9776	21.4898	23.8614	21.9834	21.2669	22.8903	20.0649	22.6342	24.6851	22.3372	23.695	24.8984
29.7723	28.81	35.3948	34.2605	30.4797	25.5913	36.2787	27.9512	33.6876	22.9184	24.5697	22.8405	23.678	29.0391	24.2934	22.3252	16.2858	12.8481	23.3888	27.6697	26.5157	27.7532	25.4744	26.8923	24.5858	25.0767	23.1319	27.5944	27.0787	21.5037	23.8002	22.1139	21.3373	22.962	20.0841	22.966	24.7977	22.3942	23.9677	24.8082
30.0367	28.748	35.1713	34.745	30.2483	25.7012	36.2125	28.172	33.4551	22.7565	24.7971	22.6403	23.6512	29.1517	24.1208	22.1891	16.3018	12.7462	23.5151	27.7628	26.3203	27.8556	24.9601	26.9856	24.3861	25.0421	22.8896	27.6092	27.1308	21.5705	23.8224	22.0944	21.3436	22.9719	20.3481	23.3405	25.0414	22.3488	24.3635	24.8252
29.8515	28.6998	35.0872	35.1126	30.0782	26.0637	36.1091	28.1558	33.2408	22.9227	24.623	22.5392	23.7359	29.3257	24.3399	22.2163	15.9944	12.7392	23.6078	28.0334	26.2244	28.013	24.6127	27.2948	23.9493	24.9441	22.7879	27.6475	27.182	21.6517	23.7976	22.2932	21.3262	22.8161	20.6269	23.6263	24.9531	22.2794	24.5287	24.8399
29.6609	28.7056	34.9492	35.4887	29.8343	26.133	36.1959	28.1428	32.9044	23.0218	24.3422	22.4043	23.7711	29.4172	24.3734	22.3458	16.0779	12.8128	23.7312	28.1897	26.1199	27.9916	24.589	27.6687	23.6998	24.7953	22.7275	27.6931	27.2926	21.7356	23.8898	22.4235	21.4845	22.8276	20.8562	23.8809	24.9252	22.3249	24.7325	24.9625
29.4068	28.9199	34.8729	35.9946	29.6627	26.1735	36.1222	28.2075	32.2831	22.9732	24.0864	22.6915	24.0362	29.4203	24.4275	22.3409	16.3678	12.8371	23.809	28.4369	26.2509	28.1123	24.6548	27.8608	23.4078	24.9262	22.7927	27.8843	27.4953	21.6927	23.7675	22.5049	21.5087	22.8563	21.1433	24.04	24.92	22.5744	24.7654	24.9733
29.0575	29.2068	34.6903	36.077	29.2963	26.1526	36.1122	28.1074	31.9634	23.0055	23.9332	22.9318	23.9607	29.305	24.2117	22.4872	16.3841	12.9462	24.2476	28.3886	26.5713	28.1155	24.5619	28.0747	23.1902	24.9813	23.1504	28.0756	27.7983	21.5738	23.7857	22.6767	21.7985	23.0511	21.5119	24.2113	25.0403	22.5208	24.8817	25.1355
28.7301	29.2746	34.4114	35.8343	29.3105	26.1285	36.101	27.9301	31.6622	23.0124	23.864	22.9354	23.9956	29.4533	23.9265	22.5309	16.3625	13.1535	24.4768	28.3697	26.5951	28.271	24.6358	28.0785	22.9067	25.1086	23.3973	28.2757	27.8965	21.4806	23.7816	22.8339	21.9688	23.2283	21.6268	24.3064	25.2055	22.5113	24.8964	25.2062
28.4163	29.4539	34.3465	35.3231	29.3518	26.12	35.837	27.7471	31.1482	22.8987	23.9622	22.9323	24.2728	29.6822	23.6589	22.6977	16.3088	13.1453	24.619	28.2349	26.5262	28.4007	24.4823	28.1643	22.8479	25.0306	23.6593	28.4176	28.0579	21.5141	23.9533	23.0487	22.0105	23.3723	21.7022	24.4488	25.4904	22.3878	25.1539	25.2731
28.4296	29.5722	34.086	34.775	29.4149	26.2759	35.7999	27.467	31.0211	22.9141	23.9162	22.9791	24.3211	29.6071	23.6607	22.8436	16.3824	13.3147	24.7074	28.1497	26.534	28.5594	24.2562	28.0309	22.9755	24.9431	23.7987	28.364	28.0236	21.824	24.2556	23.2481	21.8553	23.3935	21.7948	24.5815	25.6723	22.4126	25.245	25.5434
28.601	29.4437	33.936	34.7093	29.2719	26.2284	35.7206	27.0866	30.9138	22.9195	24.1133	22.9317	24.4443	29.323	23.8674	23.0992	16.3065	13.365	24.6447	28.0946	26.6247	28.604	24.3347	28.0432	23.0519	24.9905	23.9207	28.3794	28.0208	21.8533	24.323	23.2156	21.5	23.4423	21.9501	24.6133	25.9369	22.4528	25.255	25.7159
28.3502	29.4223	33.6951	34.359	29.0599	26.2511	35.797	26.9108	30.9706	22.7932	24.116	22.9787	24.4355	29.1607	23.8122	23.292	16.2087	13.4081	24.7541	27.9086	26.6066	28.6637	24.7118	27.9102	23.1581	25.0703	24.0394	28.5235	28.007	21.9878	24.0424	23.015	21.2213	23.5639	22.1575	24.4344	26.0701	22.4868	25.3811	25.8567
28.1994	29.3567	33.5266	34.242	28.9099	26.4313	35.5742	26.6771	30.7546	22.8938	24.317	23.0782	24.5497	29.0354	23.9204	23.3872	16.2331	13.3156	24.7003	27.7731	26.5078	28.5587	25.37	27.9208	23.3872	24.9729	24.1957	28.3934	28.0368	21.9128	23.8908	22.9294	20.9199	23.5949	22.3435	24.2537	26.2845	22.448	25.3867	25.9545
28.1078	29.7505	33.3349	34.429	28.7491	26.517	35.3552	26.73	30.6474	22.77	24.2252	22.9603	24.4973	28.9009	23.9808	23.5098	16.0698	13.099	24.7884	27.5523	26.6846	28.2129	25.5895	28.0311	23.7208	24.7193	24.3926	28.2078	28.0871	21.5648	23.886	22.8325	20.8572	23.5306	22.5838	24.2941	26.5995	22.4335	25.5223	25.9426
28.1262	29.9935	33.1176	34.5127	28.6713	26.6958	35.3814	27.0831	30.8372	22.8673	24.1465	22.8065	24.4782	28.8084	24.0136	23.553	15.8783	13.0122	25.092	27.4124	26.7048	28.0404	25.5499	28.023	23.9695	24.9417	24.5494	28.1366	28.0735	21.2891	24.1251	22.8381	20.835	23.5143	22.7468	24.1892	26.7739	22.4115	25.5628	25.9001
28.0273	29.9783	32.7822	34.2397	28.3952	26.8442	35.3089	27.2031	30.7317	22.8744	23.9012	22.9591	24.3961	28.6437	24.1923	23.4826	15.8647	12.8303	25.179	27.3351	26.967	28.0949	25.509	27.899	24.0251	25.0962	24.3338	28.1155	28.2462	21.2321	24.3495	22.911	20.8512	23.7626	22.807	24.3511	26.8042	22.473	25.6121	25.9215
27.7292	29.9965	32.5788	33.9566	28.3866	26.5874	35.4379	27.1785	30.5899	23.0703	23.7413	23.2446	24.263	28.7162	24.1165	23.4682	15.8005	12.7085	25.2531	27.3544	26.9507	28.2053	25.3004	27.7995	24.191	25.1995	24.157	27.9861	28.3072	20.9022	24.4631	22.7377	21.0991	23.8736	22.7295	24.4794	26.9971	22.5509	25.6192	25.9047
27.5961	30.1655	32.2464	33.3764	28.4652	26.3839	35.6785	27.3234	30.6952	23.1153	23.6697	23.6342	24.247	28.9195	24.3987	23.592	15.7695	12.6184	25.1881	27.217	26.7991	28.3187	25.3236	27.6866	24.1934	25.3391	23.9805	27.9762	28.4256	20.7325	24.4552	22.7186	21.1134	23.8493	22.6166	24.3906	27.0079	22.5796	25.5967	26.0715
27.5516	30.4706	32.1464	32.8922	28.5505	25.9916	35.8727	27.0803	30.6548	23.3503	23.6282	23.7763	24.2388	29.03	24.5799	23.6473	16.0026	12.725	25.1005	27.1274	26.8924	28.4819	25.3418	27.6372	24.258	25.387	23.9533	28.153	28.4495	20.7469	24.5741	22.8809	21.1686	23.8663	22.401	24.4658	26.9951	22.6356	25.6236	26.121
27.6957	30.488	31.9981	32.6251	28.512	25.6506	36.046	26.7263	30.5388	23.4344	23.6571	23.6584	24.1143	29.0238	24.7763	23.7137	15.963	12.9789	25.0378	27.2166	26.9933	28.7834	25.3588	27.6783	24.3359	25.3634	23.9855	28.1818	28.3932	20.9133	24.8245	23.0591	21.2744	23.8876	22.2378	24.5231	26.8792	22.7168	25.6068	26.1325
27.7778	30.4269	31.8592	32.4213	28.1847	25.4764	36.7481	26.4809	30.3509	23.1639	23.6972	23.6886	23.9396	29.0809	24.7426	23.7065	15.759	13.0661	25.0605	27.4673	27.2006	29.0539	25.5467	27.6833	24.4733	25.3202	24.2217	28.1652	28.373	21.0039	25.0166	23.3191	21.3737	23.7924	22.2643	24.5677	26.9217	22.848	25.6488	26.1645
27.6672	30.0935	32.0952	32.2537	28.0167	25.4689	37.3131	26.2746	30.2958	22.9868	23.699	23.8606	23.8979	29.0377	24.6788	23.7821	15.5512	13.1339	25.1367	27.4799	27.6344	29.3453	25.7941	27.6696	24.6819	25.5457	24.3075	28.2536	28.4824	21.0217	25.3012	23.55	21.3749	23.8574	22.2882	24.7234	26.9135	22.7558	25.6828	26.1139
27.5436	29.7907	32.4773	32.2247	28.097	25.5829	37.5521	25.8799	30.4565	22.9102	23.986	23.9119	23.9311	28.8445	24.5714	23.9112	15.5973	13.0992	25.1907	27.4012	27.9857	29.6664	25.8426	27.7948	25.1142	25.6296	24.2351	28.0911	28.4907	20.8993	25.3279	23.8653	21.3772	23.875	22.4512	24.6066	26.8741	22.6566	25.7672	25.9597
27.7729	29.4621	32.685	32.5351	28.0673	25.5911	37.6043	25.8257	30.8473	22.9903	23.9548	23.8892	24.031	28.6396	24.5499	23.6837	15.7103	13.0255	25.2866	27.4407	28.2645	29.9442	26.0426	27.8111	25.0629	25.7419	24.226	28.1455	28.4818	20.7798	25.2163	24.0703	21.3322	23.9875	22.6631	24.548	26.8662	22.7572	25.9988	25.8392
28.0078	29.3754	32.706	32.6433	28.1713	25.6721	37.7123	25.7286	31.3122	23.1907	24.3177	23.7975	24.0628	28.5124	24.6797	23.5436	15.7979	12.9282	25.2199	27.6448	28.2823	29.88	26.1863	27.9163	25.0997	25.8694	24.1602	28.1278	28.3034	20.7343	25.0413	24.2751	21.305	24.0888	22.6806	24.3966	26.9637	22.9351	26.1601	25.5947
27.7827	29.1597	32.5352	32.9309	28.1131	25.6332	37.6104	25.7397	31.678	23.3193	24.7663	23.5344	24.0654	28.4807	24.7173	23.4725	15.8837	12.872	25.1258	27.8308	28.3911	29.9244	26.326	27.9359	25.1117	25.9747	23.9892	28.1656	28.2371	20.8678	25.1195	24.1281	21.0457	24.1428	22.8578	24.3066	27.1338	23.2073	26.2102	25.4166
27.5755	29.2051	31.9313	33.2774	28.4581	25.5492	37.8887	25.4569	32.0672	23.354	24.9797	23.5971	24.0104	28.6511	24.7351	23.5669	15.9967	13.0537	25.1215	28.0714	28.6232	29.9037	26.5448	27.7959	25.2462	25.9131	24.0719	28.284	28.0014	21.0456	25.1872	23.7839	20.9284	24.0294	22.741	24.0108	27.1768	23.4494	26.0889	25.2157
27.5116	29.1219	31.408	33.5255	28.6801	25.3867	37.96	25.3979	32.2955	23.4822	24.7458	23.6652	23.8897	28.8046	24.6315	23.9163	16.0117	13.1403	25.2089	28.203	28.7572	29.9182	26.854	27.7673	25.2091	25.8682	24.1138	28.283	27.9787	21.2406	25.4279	23.7849	20.8097	23.9466	22.7724	23.8922	27.0864	23.741	26.0395	25.1053
27.7883	29.0847	31.2564	33.5769	28.7994	25.0722	37.6287	25.5127	32.2321	23.6395	24.7229	23.8366	24.0141	28.8401	24.5736	23.9411	16.2544	13.106	25.2775	28.4812	28.6767	29.8316	27.0227	28.0341	25.1333	25.9425	24.2076	28.1414	27.9444	21.3288	25.7885	23.9521	20.7969	23.9982	23.1045	24.0035	27.0018	23.8051	25.9107	24.9541
27.786	29.5145	30.9997	33.4667	28.8482	24.7188	37.3714	25.4639	32.3821	23.6305	24.5367	23.8731	24.0151	28.9762	24.8288	24.0868	16.3682	12.8326	25.4473	28.625	28.4093	30.0589	27.1979	28.272	25.0952	25.9272	24.3279	28.1693	27.9307	21.4673	26.0721	24.0392	20.8448	24.0396	23.3021	24.3391	26.909	23.7959	25.7635	24.875
27.6634	29.8254	30.7087	33.4181	28.8433	24.5229	37.2777	25.2366	32.4497	23.766	24.44	23.9764	24.2527	29.0328	24.8201	23.8939	16.6226	12.765	25.3254	28.6425	28.0426	30.1657	27.3638	28.587	24.9312	25.882	24.2156	28.2742	27.9381	21.5647	26.089	23.9828	20.7231	24.0236	23.2404	24.5237	27.0006	23.5942	25.7709	24.9922
27.7156	29.9745	30.4793	33.2903	28.9814	24.6015	37.1314	25.2972	32.42	23.7744	24.1919	24.1812	24.4824	29.055	24.9412	23.6645	16.7021	12.5897	25.1627	28.7022	27.9268	30.289	27.5897	29.0283	24.8207	26.0212	24.3251	28.2906	28.0488	21.6378	26.0528	23.928	20.63	23.8893	23.2968	24.578	27.2452	23.2397	25.6645	25.2945
27.7456	29.9882	30.3024	33.1819	29.0754	24.9713	37.0119	25.3902	32.677	23.6676	23.9403	24.2089	24.638	29.0341	24.972	23.6579	16.4904	12.3317	25.3516	28.8067	28.0642	30.4358	27.6465	29.5772	24.6364	26.1525	24.3665	28.2167	27.9946	21.6762	26.055	24.0624	20.6826	23.8749	23.3415	24.7574	27.2819	22.9834	25.6967	25.5906
27.8196	29.7049	29.749	32.7104	29.291	25.1547	36.727	25.6863	32.6792	23.7095	23.9018	24.1469	24.6267	29.0637	24.8887	23.7087	16.4584	12.2132	25.223	28.7961	28.2838	30.512	27.7502	30.0177	24.7903	26.2237	24.2425	28.2759	27.9931	21.6519	25.9588	24.2172	20.7156	23.7429	23.3277	24.81	27.3249	22.9023	25.7655	25.7251
27.8145	29.4457	29.5132	32.3096	29.4306	25.5383	36.3616	25.9067	32.5922	23.878	23.9192	24.1752	24.5064	28.9572	25.1119	23.9588	16.3995	12.3743	25.3209	28.7863	28.5131	30.733	27.7694	30.3945	24.885	26.159	23.9293	28.3289	28.1319	21.48	25.9087	24.4582	20.9436	23.6589	23.3888	24.8199	27.31	22.8209	25.7487	25.8211
27.7617	29.0622	29.3886	32.0182	29.3522	25.7051	36.0715	25.9065	32.4403	23.8567	23.8661	23.9448	24.2979	28.8096	25.2777	23.9769	16.515	12.504	25.5667	28.8186	28.8226	30.8734	27.8109	30.8274	24.9251	26.1619	23.7501	28.4381	28.3363	21.4182	26.0137	24.8013	21.3248	23.5435	23.5096	24.7527	27.3493	22.7183	25.7336	25.8314
27.7312	28.6079	29.185	31.6473	29.3712	25.701	35.8621	25.913	32.4206	23.761	23.9696	23.8994	24.3312	28.5648	25.3517	24.0603	16.7038	12.6401	25.7989	28.8595	28.6976	30.9367	27.6921	30.948	24.6712	26.1317	23.6041	28.5674	28.3228	21.4903	25.9573	25.1816	21.6259	23.4591	23.692	24.7321	27.5186	22.746	25.6357	25.8865
27.4398	28.3543	29.1182	31.6437	29.2445	25.6489	36.1678	26.0008	32.1443	23.8463	23.8884	23.7096	24.5845	28.2696	25.256	24.0349	16.5363	12.7764	26.0491	28.8389	28.5746	30.8043	27.6805	31.0137	24.4693	25.9632	23.5317	28.6647	28.3379	21.8455	25.8541	25.3053	21.7211	23.3075	24.0305	24.8059	27.4637	22.8098	25.6666	25.8182
27.4411	28.0981	29.004	31.1829	28.9992	25.7563	36.2092	26.1696	32.0837	23.7079	23.8306	23.6546	24.5582	28.0173	25.3112	24.0126	16.3136	12.8476	26.2424	28.9186	28.5461	30.6406	27.4496	30.8751	24.4045	25.9011	23.4903	28.7649	28.3235	22.2416	25.62	25.5535	21.9487	23.3721	24.2211	24.9677	27.3238	22.9168	25.7957	25.98
27.4689	27.7993	29.0658	30.6548	28.8445	25.6236	36.2681	26.0153	31.9361	23.4359	23.7778	23.6609	24.5656	28.0723	25.5371	23.9619	16.0717	12.9172	26.2422	28.9461	28.3326	30.6031	27.3295	30.9248	24.3035	25.6014	23.5534	28.6264	28.3181	22.2759	25.4914	25.7745	22.0174	23.0839	24.5253	24.9132	27.2757	23.1847	25.9252	26.042
27.3789	27.267	29.1167	30.2073	28.4955	25.6699	36.349	25.5382	31.7635	23.3325	23.6711	23.7805	24.537	28.2069	25.9127	24.0061	15.9807	12.9856	26.0086	29.1221	28.2434	30.4959	27.2269	30.9563	24.2793	25.3682	23.7405	28.6338	28.3549	22.2379	25.389	25.77	22.0052	23.1546	24.808	24.9335	27.3557	23.256	26.1382	26.1545
27.279	26.9695	29.0673	30.0373	28.3411	25.6244	36.418	25.2471	31.6641	23.4015	23.5322	23.9426	24.5797	28.2049	26.1406	24.1928	16.0813	12.8891	25.7461	29.17	28.0282	30.3597	27.1582	30.8405	24.4108	25.4053	23.7656	28.7269	28.2917	22.1288	25.3401	25.678	22.0494	23.1129	25.0995	25.0152	27.5845	23.4463	26.1687	26.4144
26.7681	26.7149	29.2387	30.2282	28.1801	25.5165	36.3525	25.1118	31.5982	23.4149	23.2199	23.9827	24.5788	28.1522	26.1617	24.3156	16.0883	12.7972	25.442	29.276	28.1487	30.2146	27.1382	30.9528	24.5411	25.4259	24.0306	28.8129	28.415	21.9168	25.4471	25.2393	21.9754	23.0479	25.0597	25.1809	27.7151	23.2736	26.1751	26.5692
26.1775	26.5545	29.4587	30.321	27.9154	25.2339	36.1679	25.1799	31.6728	23.3626	22.8336	24.102	24.6017	28.4194	26.1396	24.3775	16.0632	12.6166	25.4162	29.5526	28.3908	30.1806	27.3542	31.1511	24.6633	25.3248	24.0689	28.8638	28.3601	21.5958	25.5994	24.9498	21.9876	23.0924	24.6586	25.178	27.8138	23.3327	26.1183	26.5278
25.901	26.587	29.5823	30.5616	27.829	25.2887	36.3013	25.2224	31.7397	23.1831	22.6338	24.3654	24.6676	28.4647	26.028	24.3212	15.795	12.6664	25.267	29.7853	28.7828	30.1579	27.3706	31.1495	24.7889	25.1201	23.8093	28.7827	28.5696	21.2979	25.6825	24.7555	21.9926	22.9009	24.3045	25.0699	28.0836	23.2503	26.2091	26.5547
25.378	26.6934	29.5596	30.3673	27.8389	25.5096	36.5761	25.2569	31.848	23.1928	22.4315	24.5494	24.8698	28.4953	25.82	24.5344	15.7707	12.6231	24.9284	30.0608	29.0764	30.2735	27.3725	31.2165	24.7169	25.1552	23.9173	28.5654	28.7173	21.0907	25.9527	24.8246	22.1427	22.889	23.9546	25.1507	28.263	23.3168	26.1414	26.7814
25.2202	26.7373	29.4008	30.5312	28.0147	25.7217	37.1751	25.0647	31.759	23.1811	22.42	24.5675	25.0834	28.4045	25.6656	24.67	15.6225	12.771	25.0396	30.3956	29.1632	30.1178	27.4315	31.1097	24.617	25.2809	24.0656	28.4063	28.7881	21.3104	26.141	24.9406	22.1003	22.7405	24.0583	25.2474	28.5004	23.0902	26.3311	26.9466
25.5925	26.7915	29.1257	30.6181	28.1436	25.7417	37.6477	25.1355	31.4426	23.0662	22.7498	24.5961	25.1805	28.388	25.6644	24.8521	15.4114	12.7566	25.1126	30.4792	28.7232	29.9945	27.4938	31.2479	24.6123	25.3569	23.9709	28.1014	28.9638	21.2497	26.2196	24.7249	22.011	22.5488	24.3865	25.3361	28.575	23.3043	26.4859	27.0859
25.9875	26.7395	28.663	30.5952	28.2435	25.9006	37.9791	25.1987	31.1868	22.9638	22.8349	24.6715	25.1862	28.1138	25.719	25.0624	15.3834	12.6378	25.1226	30.4382	28.6652	29.8689	27.442	31.1138	24.6056	25.158	23.9183	27.9744	29.1918	21.3565	26.1571	24.6581	21.9724	22.4845	24.6097	25.4643	28.556	23.35	26.735	27.234
26.0931	26.8966	28.2872	30.6091	28.2388	26.0076	38.0075	25.2791	30.8822	23.2851	22.8178	24.9491	24.8928	28.1062	25.8145	24.8733	15.265	12.6374	24.9031	30.1849	28.9073	29.9038	27.1322	30.9685	24.4838	25.2459	23.9779	27.9594	29.5586	21.5318	25.918	24.3171	22.1532	22.5396	24.6578	25.6178	28.5142	23.3715	26.766	27.3851
26.3592	27.0992	27.9765	30.6615	28.4173	26.1803	38.1959	25.2824	30.6371	23.4394	22.8177	25.0873	24.9079	28.1453	25.9001	24.7641	15.1784	12.4959	25.0076	30.1922	29.3183	29.9658	26.98	30.7346	24.4348	25.4528	24.1909	27.81	29.7782	21.5915	25.7914	24.1348	22.2349	22.6469	24.5634	25.5725	28.5157	23.299	26.6495	27.2139
26.3202	27.1072	28.0753	30.4775	28.5642	26.1069	38.4676	24.9342	30.4388	23.3726	22.7894	25.1715	24.8909	28.1938	25.9863	24.7304	15.0604	12.3772	25.1423	30.1308	29.3603	29.9539	26.7724	30.8395	24.5718	25.5183	24.1783	27.9601	29.9727	21.7213	25.588	24.2818	22.5315	22.6262	24.7361	25.4701	28.5175	23.3002	26.614	27.1993
26.4413	27.3159	28.17	30.0222	28.7866	26.0295	38.5937	24.6934	30.3336	23.1004	22.7422	24.9352	25.1472	28.1335	25.9045	24.7314	15.2589	12.5067	25.2345	30.2252	29.1785	29.8247	26.4453	30.9118	24.791	25.6822	24.2904	28.1685	29.8862	21.6666	25.6122	24.5996	22.525	22.8213	24.9787	25.2107	28.4607	23.3855	26.5378	27.3532
26.3495	27.3482	28.1953	29.9419	28.8746	25.9382	38.5544	24.3802	30.4631	22.8494	22.328	24.7493	25.4137	27.97	25.9256	24.7494	15.281	12.6733	25.3494	30.2017	28.9278	29.7553	26.3185	30.8354	24.7841	25.5391	24.3064	28.1971	29.6926	21.6652	25.689	24.8446	22.5142	22.9175	25.2001	25.0949	28.4923	23.5246	26.5505	27.4656
26.022	27.3664	28.0476	29.8772	28.9674	25.8326	38.2532	24.0335	30.6105	22.6572	22.2342	24.671	25.5635	27.7683	25.7498	24.6319	15.3156	12.855	25.4168	30.3339	28.8086	29.9623	26.3033	30.6236	24.6495	25.3724	24.1334	28.314	29.5926	21.4616	25.8326	24.8193	22.4614	22.84	25.5317	25.1581	28.3876	23.6281	26.5152	27.5442
25.7771	27.0348	28.5799	29.6577	28.9338	26.046	37.6711	23.9774	30.9409	22.6562	22.2825	24.8785	25.7243	27.8661	25.8769	24.5999	15.4701	12.836	25.461	30.6179	28.7371	29.9939	26.2298	30.5085	24.4861	25.4448	24.1537	28.5359	29.5833	21.249	25.7487	24.6751	22.3757	22.7633	25.7265	25.225	28.6575	23.7837	26.5165	27.6619
25.7395	26.8485	29.2465	29.4337	29.0022	26.1183	37.246	23.8332	31.1425	22.626	22.3779	24.729	25.7908	27.8708	26.1595	24.7909	15.3667	12.9739	25.5589	30.496	28.6929	29.9679	26.1053	30.4218	24.5075	25.2952	24.1589	28.6084	29.4863	21.4253	25.7151	24.5283	22.3827	22.7681	25.7882	25.1507	28.7526	23.9593	26.7341	27.862
25.638	26.4454	29.7806	29.3118	29.0203	26.0075	36.9801	23.7177	31.4382	22.5849	22.4197	24.6688	25.8	27.8483	26.3046	24.8161	15.3884	12.8099	25.6932	30.3159	28.7387	30.1398	25.8826	30.3723	24.5303	25.1781	24.4014	28.7522	29.3521	21.6179	25.9281	24.3966	22.1971	22.8076	25.8626	25.1764	28.9329	23.9088	26.919	28.0504
25.7695	25.9855	30.5615	29.3736	28.8424	25.8655	36.6394	23.9375	31.442	22.6819	22.5437	24.5504	25.8655	27.9219	26.5448	24.7288	15.4862	12.5527	25.5208	30.224	28.6438	30.1592	25.944	30.271	24.8601	25.103	24.6938	28.9044	29.3325	21.6889	26.3561	24.2817	22.2823	22.5644	25.8493	25.2072	28.9449	23.9286	27.1399	27.8993
25.7025	25.1827	31.2066	29.3978	28.8375	25.9199	36.6101	23.9006	31.5282	22.8766	22.6147	24.5607	26.0638	27.9834	26.5506	24.6801	15.5298	12.4321	25.4311	30.1121	28.5096	30.4138	26.1293	30.0248	24.7812	24.9026	24.8899	28.9405	29.3456	21.897	26.4925	24.2744	22.4391	22.2993	25.6645	25.11	28.9841	23.9851	27.4114	27.8447
25.627	24.7009	31.57	29.0932	28.7219	25.6993	36.8396	23.9858	31.6261	23.0682	22.6338	24.6993	25.9573	28.0206	26.4956	24.5791	15.6184	12.4284	25.436	30.0754	28.3026	30.6126	26.1495	29.6457	24.8255	24.8484	24.8088	28.7868	29.2946	21.9438	26.4418	24.025	22.6771	22.333	25.6622	25.095	29.0197	24.1449	27.5139	27.6444
25.5839	24.5679	31.9294	28.6348	28.3951	25.3172	36.784	24.2392	31.6985	23.2619	22.546	25.0076	25.7957	27.895	26.2542	24.4106	15.66	12.2556	25.4396	30.097	28.2797	30.8065	26.5279	29.3559	24.8014	25.1197	24.4764	28.7488	29.5186	21.8698	26.3546	23.9122	22.6973	22.4652	25.6275	25.1389	28.9345	24.2727	27.4869	27.4698
25.7526	24.5189	32.4273	28.2227	28.1384	25.2226	37.1482	24.4404	31.8484	23.3609	22.2476	25.1934	25.6608	27.8542	26.3313	24.3225	15.5497	12.3155	25.3533	30.1447	28.3352	30.864	26.6611	29.2035	24.8209	25.5732	24.1535	28.9572	29.6832	21.6279	26.3185	23.8931	22.785	22.7267	25.6799	25.1515	28.9603	24.4553	27.3679	27.3483
25.8305	24.4279	32.8264	28.0195	27.8553	25.3967	37.4153	24.4204	31.8442	23.4993	21.9732	24.9764	25.6399	27.6014	26.2963	24.2225	15.3042	12.5842	25.4078	30.1161	28.4806	30.7958	26.907	29.0643	24.8386	25.9934	23.7542	28.9722	29.8118	21.6358	26.4108	24.2675	22.8961	23.0217	25.7044	25.1877	28.8058	24.4669	27.4339	27.284
25.8219	24.4468	32.9038	28.0279	27.7311	25.7705	37.5822	24.5461	31.7263	23.5511	21.8834	24.8235	25.5054	27.4865	26.0945	24.332	15.2094	12.9415	25.366	30.1293	28.5964	30.6799	26.9793	29.0494	25.1533	26.3255	23.6308	29.0049	29.8188	21.6657	26.5835	24.4108	22.8617	23.2441	25.891	25.3532	28.8706	24.5642	27.5416	27.3158
25.728	24.5829	32.9887	27.9308	27.9738	26.0211	37.5752	24.883	31.5284	23.4382	22.0059	24.7467	25.5741	27.5081	26.0916	24.0447	15.3569	12.9544	25.308	30.0244	28.4733	30.6209	26.6029	28.9004	25.4878	26.5763	23.8163	29.1013	29.8448	21.4773	26.3275	24.6693	22.7137	23.4757	25.8209	25.3998	28.8077	24.4631	27.603	27.3824
25.5462	24.7652	33.2227	27.9802	28.3258	26.3261	37.6787	24.7814	31.1724	23.3426	22.0275	24.8492	25.5071	27.5895	25.9269	24.0301	15.4871	12.915	25.1881	29.8384	28.1861	30.6918	26.6403	28.7976	25.7854	26.6258	23.823	29.0367	29.9919	21.4462	26.362	24.7267	22.6683	23.9749	25.7498	25.5224	28.958	24.5014	27.4432	27.3284
25.5824	25.1103	33.6855	27.9525	28.5859	26.526	37.5148	24.9473	31.0585	23.4036	22.067	24.7605	25.5578	27.6671	25.7529	23.8866	15.4008	12.6792	25.0551	29.6892	27.8404	30.8412	26.5581	28.6966	26.0887	26.7813	23.7088	29.2239	30.133	21.4929	26.2359	24.8281	22.6966	24.1645	25.6164	25.5214	29.2247	24.4589	27.2489	27.3086
25.6725	25.1308	33.9221	28.0677	28.5845	26.6028	37.4977	24.8926	30.9588	23.3593	21.9959	24.6365	25.5684	27.7492	25.8311	23.7587	15.2542	12.6721	24.8292	29.5283	27.66	30.8734	26.5786	28.7132	26.1298	26.6399	23.7924	29.4125	30.3269	21.5476	26.3123	24.5625	22.6446	24.1947	25.572	25.4812	29.1491	24.2805	26.8395	27.2987
25.4289	25.2355	33.9384	28.751	28.5538	26.4925	37.5506	24.8386	30.498	23.3283	22.0211	24.4888	25.6831	27.8323	25.8521	23.7181	14.9028	12.6853	24.8897	29.7112	27.6577	30.8763	26.6711	28.8339	26.1445	26.5188	23.9262	29.6808	30.3706	21.6702	26.451	24.407	22.7041	24.3919	25.4113	25.5984	29.1583	24.162	26.5787	27.3266
25.4779	25.3362	33.8062	28.9241	28.7348	26.1325	37.3657	24.7275	30.4872	23.2296	21.8005	24.4648	25.8087	27.9459	25.9347	23.5652	14.7532	12.7402	24.7382	29.8153	27.6184	30.8759	26.7449	28.8576	25.7417	26.4739	23.9394	29.8221	30.4768	21.7509	26.5556	24.4703	22.6816	24.6058	25.268	25.8296	29.133	23.9474	26.5752	27.3212
25.1637	25.5927	33.6697	28.9201	28.6636	25.7688	37.1826	24.7031	30.3668	23.2094	21.6297	24.5748	25.7927	28.0833	26.2414	23.3694	14.6154	12.7453	24.5399	30.1876	27.8177	30.8449	26.6296	28.8359	25.5703	26.3865	24.1153	29.9083	30.7737	21.8453	26.7015	24.6119	22.7576	24.689	25.1782	25.9449	29.0564	23.9912	26.8216	27.3341
25.0306	25.4067	33.5305	29.0091	28.532	25.4158	37.0586	24.5366	30.5133	23.1605	21.4847	24.504	25.8812	28.1583	26.1862	23.4381		12.7752	24.3917	30.113	27.6098	30.7437	26.2559	28.9527	25.5425	26.4235	24.0514	29.8823	30.9671	22.0924	26.9805	24.8451	22.7936	24.8351	25.2269	26.0525	29.1444	24.0598	27.0184	27.4159
25.1705	25.3118	33.2073	29.3422	28.1051	25.3117	37.1107	24.1926	30.7828	23.0733	21.8137	24.2594	25.8596	28.17	26.0363	23.6388		12.8041	24.2155	30.3199	27.0579	30.8985	26.2328	28.9679	25.4428	26.5177	24.1068	29.7325	31.1619	22.4593	26.9519	24.8308	22.7826	24.7071	25.1123	26.0878	29.2378	24.1096	27.1233	27.6485
25.1625	25.2378	32.5988	29.7345	28.0283	25.0995	37.26	23.8485	30.82	22.9471	21.8636	24.0145	25.6998	28.3611	25.8266	23.9487		12.7134	24.1879	30.1212	26.7339	30.9536	26.1869	29.1377	25.5736	26.5815	24.0866	29.515	31.2413	22.5786	26.7373	24.5838	23.0064	24.7114	24.9518	26.3371	29.1643	24.2855	27.2119	27.8926
25.2718	25.1802	31.847	30.2544	28.0509	25.1039	37.145	23.9178	30.4742	22.7355	21.8856	24.1248	25.3539			24.0367		12.7404	24.0034	30.1137	26.6022	30.9932	25.9267	29.1166	25.7126	26.5943	24.1315	29.4931	31.4998	22.7643	26.5754	24.6096	23.0026	24.7747	24.6649	26.6461	29.3746		27.3192	28.1903
25.1074	25.4146	31.2879	30.7051	27.9483	24.9715	36.7794	23.6519	30.1589	22.4891	22.0095	24.2326	25.4378			24.2268		12.8587	23.84	30.1978	26.5086	31.1216	25.9319	29.1253	25.8276	26.6125	24.2535	29.5159	31.6347	22.5529	26.4157	24.5789	22.9493	24.7397	24.5453	26.9509	29.3396			28.2905
25.2001	25.388		31.0553	28.0696	24.9651	36.5935	23.279	29.6062	22.4741	22.1381					24.5198		12.8885	23.7581	30.074	26.5113	31.0713	26.1146	29.2263	25.7341	26.6208	24.3035	29.4897	31.759	22.2447	26.2494	24.7084	22.9101	24.9027	24.3826		29.316			28.1921
25.5112	25.6153		31.3882	28.1129	24.9333	36.633		29.3246	22.4267	22.2548					24.5592		12.8143			26.808	30.9278	26.0761	29.3717	25.592	26.7347	24.3833	29.5544	31.8141	21.8885	26.1569	24.3683	22.912	25.053	24.2864		29.4163			27.948
	26.1304		31.5371	28.2583	24.9836	36.7952		29.0461		22.3731					24.6442		12.7933			26.8932	30.8283	26.0168	29.6058	25.2658	26.7437	24.2445	29.5437	31.8715	21.6005	26.1391	24.0947	22.9363	25.2273	24.2445		29.3256			27.7846
	26.3942		31.4927	28.2988	24.9875	37.2238		28.7871		22.5514					24.6301		12.6781			27.0866	30.7583	25.7425	29.5129	24.882	26.7657	24.1901	29.4336	31.7868	21.3074	26.3481	23.6802	22.9219	25.4306	24.0266		29.0473			27.7305
	26.4066			28.1749	24.6988	37.0113		28.5238		22.7725										27.2976	30.6814	25.5162	29.6442	24.617	26.8038	24.1954	29.2889	31.5922	20.9331	26.228	23.6602	23.1017	25.5984	23.8698		28.9114			27.6756
	26.5366			28.04	24.4679	36.7679		27.8521		22.6696										27.5635	30.5147		30.1197	24.6997	27.0953	24.1724	29.0442	31.3658	20.91		23.8996	23.087	25.5482	24.1546					27.6678
	26.3293			27.8586	24.3273			27.5849		22.5395										27.7098	30.2515		30.4337	24.529	27.0528	24.0068	28.8718	31.3546			24.072	22.9786	25.5217						27.6216
	25.9175			28.0236	24.3584					22.4698										27.553	29.9199		30.676	24.5459	26.9623	23.8442	28.7949	31.2685				22.7755							27.713
	25.2796			28.2021	24.5388					22.3914										27.6583	29.5867		30.9355	24.4723	26.878	23.8134	28.5663	31.1071				22.9138							27.6453
				28.1687						22.5989													30.9887	24.5233	26.4277	23.6926	28.2458	30.73											27.5473
				28.0191																			31.098	24.4041	26.2201	23.3353	27.9124	30.7566											27.5525
																							30.7497	24.4436	25.8492		27.9207	30.7348											27.5416
																							30.5368	24.5161	25.845		28.2808	30.7122											27.5293
																							30.2387	24.5459	25.7541		28.2948												27.5461
																							30.0752	24.4396	25.8058		28.3757
																							29.9676	24.4365			28.3838
25.9538	25.1253	29.9071	26.7515	25.9278	23.9711	29.3786	26.2564	28.2574	22.6266	22.6757	22.1709	21.2519	25.3033	22.4536	20.2956	16.6798	12.9813	22.3649	25.0003	25.1294	24.5219	23.7466	23.5161	21.5991	22.0136	21.5303	23.5763	24.1598	20.0479	22.2253	19.9921	19.561	20.302	19.4415	19.6674	21.5273	19.0432	20.2094	22.3775

## Sheet: high density
female Dmp1Cre:Socs3f/f									female Dmp1Cre:Socs3f/f.Il6stf/f										male Dmp1Cre:Socs3f/f										male Dmp1Cre:Socs3f/f.Il6stf/f
DSRGI12	DSRGI13	DSRGI16	DSRGI17	DSRGI29	DSRGI30	DSRGI33	DSRGI34	DSRGI35	DSRGI05	DSRGI06	DSRGI07	DSRGI22	DSRGI23	DSRGI24	DSRGI25	DSRGI36	DSRGI37	DSRGI39	DSRGI08	DSRGI09	DSRGI10	DSRGI11	DSRGI27	DSRGI28	DSRGI31	DSRGI32	DSRGI40	DSRGI41	DSRGI01	DSRGI02	DSRGI03	DSRGI04	DSRGI14	DSRGI15	DSRGI18	DSRGI19	DSRGI20	DSRGI21	DSRGI38
0.23349	0.41737	1.13196	0.52248	1.21833	0.81412	0.61488	1.56928	0.84131	1.90936	2.84428	1.39467	0.17584	0.94942	2.31436	1.10654	3.45413	9.62485	3.10017	1.43416	2.61009	1.60715	1.9093	0.46503	1.46537	0.76386	1.0094	0.72571	0.24654	2.85864	2.58757	2.00336	0.69379	0.72284	0.65921	1.93016	1.35986	0.30334	0.19356	2.57815
0.22563	0.39584	1.21058	0.56988	1.25215	0.98895	0.63626	1.49802	0.83482	1.9283	3.03737	1.39094	0.16057	0.98693	2.353	1.0668	3.45582	9.77211	3.0152	1.36756	2.49827	1.5935	1.86143	0.42302	1.51212	0.87459	0.9996	0.70658	0.24876	2.95825	2.6732	1.99067	0.77124	0.69095	0.70079	1.84714	1.27586	0.32331	0.17395	2.4925
0.24688	0.3579	1.20168	0.56844	1.22179	1.0376	0.58463	1.42554	0.89537	1.86699	3.18312	1.39452	0.17156	1.17187	2.4364	1.05792	3.49825	9.84084	2.93711	1.37831	2.48817	1.52429	1.76515	0.47345	1.59457	0.89766	1.07069	0.67359	0.30305	2.99915	2.62952	1.97545	0.7892	0.70186	0.78561	1.67053	1.2284	0.34864	0.18905	2.28385
0.28008	0.3687	1.20294	0.53624	1.19784	1.14789	0.52461	1.36793	0.99543	1.82275	3.41562	1.35425	0.22508	1.3068	2.57783	1.13478	3.59961	9.85624	2.85219	1.35663	2.46587	1.47291	1.69139	0.50792	1.70168	0.88528	1.1906	0.59973	0.38808	3.04791	2.57983	1.97163	0.83154	0.7602	0.82214	1.58472	1.22389	0.41671	0.23687	2.09516
0.30099	0.38564	1.09124	0.44489	1.17706	1.15574	0.4693	1.43998	1.11746	1.78656	3.69907	1.29253	0.2675	1.43022	2.67532	1.22877	3.73939	10.046	2.60908	1.37499	2.54599	1.41567	1.56677	0.63797	1.71249	0.82406	1.20902	0.6168	0.4318	3.06176	2.51489	1.93717	0.85398	0.8441	0.8162	1.46646	1.25795	0.4662	0.29286	1.94352
0.29358	0.42126	0.97036	0.41536	1.15794	1.17065	0.44755	1.57267	1.18441	1.85413	3.88743	1.31647	0.25964	1.48407	2.73361	1.2619	3.89744	10.2752	2.38707	1.36194	2.59375	1.36501	1.40975	0.71286	1.77258	0.78462	1.23409	0.64393	0.44573	3.08582	2.50295	1.89699	0.87706	0.96235	0.85577	1.34658	1.28264	0.50635	0.26553	1.83921
0.31202	0.47796	0.84732	0.376	1.19253	1.18725	0.41328	1.72231	1.10967	1.77946	4.13309	1.3012	0.27856	1.55017	2.80396	1.26693	4.0537	10.5655	2.27247	1.42561	2.7398	1.37928	1.35919	0.74506	1.88857	0.7775	1.30243	0.73491	0.47129	3.10122	2.37122	1.82982	0.84298	1.11098	0.90678	1.25165	1.29976	0.52504	0.27616	1.63989
0.35866	0.53334	0.89007	0.40886	1.19922	1.20608	0.40552	1.89961	0.98305	1.76552	4.25181	1.21089	0.22005	1.63438	2.76363	1.26574	4.15384	10.8901	2.14529	1.37718	2.90552	1.35982	1.28606	0.76167	2.00059	0.75135	1.26245	0.75139	0.56085	3.14691	2.2916	1.79501	0.75797	1.28589	0.81762	1.10001	1.30134	0.49094	0.26321	1.54326
0.40628	0.65276	1.09282	0.63593	1.17603	1.22108	0.36774	2.10782	0.91527	1.90585	4.20456	1.19318	0.15738	1.682	2.63837	1.2001	4.22053	11.1391	2.0062	1.3338	3.05486	1.35008	1.33961	0.82168	2.05603	0.71398	1.19362	0.80078	0.68331	3.14846	2.17781	1.71641	0.6605	1.44989	0.81072	0.97195	1.30876	0.47443	0.27584	1.45144
0.53708	0.63458	1.27617	0.79992	1.18085	1.26865	0.36661	2.33769	0.83404	1.96136	4.11065	1.2663	0.17413	1.67945	2.45739	1.20872	4.21088	11.2637	1.99682	1.34457	3.02407	1.40493	1.34851	0.85197	2.09038	0.70906	1.11252	0.85687	0.77581	3.03318	1.98646	1.62549	0.58571	1.70372	0.78454	0.85949	1.31909	0.49173	0.28833	1.43552
0.63696	0.62371	1.46593	0.89451	1.22864	1.27489	0.39005	2.70964	0.73916	2.02844	4.03245	1.23026	0.21681	1.61911	2.27907	1.15338	4.32982	11.4594	2.1088	1.23898	3.08565	1.42189	1.35632	0.84265	2.16642	0.7861	1.1079	0.89085	0.93305	2.91769	1.85845	1.53781	0.60242	1.90704	0.7176	0.78257	1.28336	0.533	0.26685	1.45721
0.698	0.63693	1.58523	0.88444	1.26176	1.16127	0.40765	3.0338	0.67185	2.11408	3.95507	1.17493	0.24847	1.56074	2.09392	1.063	4.36357	11.6236	2.19447	1.24162	3.15673	1.55124	1.318	0.92169	2.27599	0.81398	1.1478	0.97862	1.01031	2.89803	1.69489	1.60287	0.59789	2.06871	0.6689	0.75873	1.17037	0.52367	0.21874	1.55573
0.72062	0.67087	1.63281	0.8063	1.1753	1.18024	0.41991	3.28456	0.64222	2.24326	3.83404	1.15311	0.29111	1.57328	2.04264	0.9882	4.31005	11.5696	2.16289	1.27875	3.3297	1.59016	1.26929	0.95975	2.51526	0.80539	1.11559	1.06068	1.09969	2.85792	1.505	1.66181	0.56673	2.1244	0.58161	0.70931	1.13311	0.58721	0.1458	1.60526
0.78854	0.65775	1.63108	0.70579	1.19021	1.25413	0.48829	3.48117	0.57126	2.47684	3.68945	1.30185	0.33009	1.60662	1.9512	1.01745	4.20811	11.4011	2.12824	1.25751	3.41529	1.52952	1.30787	0.96346	2.57851	0.81361	1.10131	1.15035	1.27696	2.95395	1.5058	1.69985	0.56849	2.10518	0.52672	0.71057	1.1131	0.59432	0.15233	1.61405
0.87323	0.60723	1.6048	0.62447	1.24865	1.4253	0.49268	3.66892	0.55598	2.61154	3.65321	1.54746	0.32694	1.68276	1.94574	1.04028	4.28995	11.316	2.1432	1.26583	3.4271	1.58304	1.47792	0.91507	2.59723	0.88726	1.06715	1.14805	1.36575	2.96531	1.5416	1.66321	0.6213	2.05134	0.49211	0.75438	1.171	0.6184	0.17289	1.67809
1.02434	0.67058	1.68006	0.6004	1.37107	1.34877	0.51174	3.78011	0.58107	2.70338	3.47365	1.86295	0.37667	1.73635	1.9514	1.10568	4.32893	11.3317	2.0275	1.23442	3.39332	1.58413	1.58731	0.86936	2.60454	0.89393	0.98258	1.14032	1.48849	2.95475	1.63576	1.64596	0.73248	1.9952	0.44603	0.81369	1.30313	0.57771	0.18466	1.75044
1.09939	0.75096	1.7109	0.52804	1.44835	1.25621	0.51355	3.83297	0.57677	2.81352	3.21206	2.10473	0.36965	1.68493	1.87446	1.20499	4.50076	11.443	1.94632	1.25114	3.41	1.60579	1.73821	0.81754	2.67468	0.97009	0.94511	1.15872	1.58462	3.00543	1.62673	1.64143	0.89057	1.9949	0.42663	0.8535	1.40342	0.53186	0.1708	1.85544
1.17375	0.81952	1.50266	0.55523	1.44539	1.06244	0.52655	3.85396	0.68645	2.87434	2.97335	2.19395	0.38569	1.76572	1.78491	1.23804	4.60283	11.436	1.82055	1.25365	3.40499	1.70557	1.79319	0.86182	2.57895	1.08896	0.95903	1.1628	1.63206	2.98861	1.67932	1.57955	0.95027	1.93377	0.3739	0.92362	1.43176	0.51571	0.18715	1.91691
1.19658	0.8745	1.48717	0.5015	1.37449	1.06981	0.52522	3.78713	0.77266	2.85543	2.88354	2.31722	0.4221	1.84883	1.76306	1.26864	4.655	11.5139	1.71733	1.2927	3.33493	1.78374	1.77986	0.87355	2.47006	1.17121	1.11009	1.14867	1.54075	2.90351	1.77148	1.62909	0.94529	1.89609	0.3744	0.94803	1.51507	0.4839	0.21078	2.05218
1.24308	0.95355	1.47695	0.41646	1.28394	1.08569	0.49846	3.59167	0.82876	2.84788	2.81346	2.30606	0.46532	1.95435	1.75158	1.25648	4.71098	11.6679	1.64452	1.39838	3.24074	1.82999	1.85745	0.87815	2.41748	1.23637	1.25033	1.08088	1.40713	2.79566	1.90677	1.7193	0.97263	1.83525	0.36709	0.97065	1.5051	0.42611	0.21651	2.16399
1.29306	0.99123	1.56488	0.46113	1.29756	1.04189	0.41369	3.34754	0.88546	2.85185	2.79365	2.2838	0.47504	2.03292	1.72493	1.20673	4.78599	11.763	1.64159	1.473	3.23651	1.8632	1.87839	0.84494	2.38888	1.28447	1.32125	1.03818	1.27852	2.66145	2.05003	1.85238	0.93946	1.66052	0.36141	1.03049	1.53861	0.38395	0.20317	2.28897
1.28264	1.14127	1.71055	0.48171	1.18165	0.97775	0.44844	3.2042	0.90996	2.96203	2.78792	2.33155	0.45325	2.10578	1.69739	1.20553	4.94627	11.9481	1.64077	1.51895	3.43773	1.90827	1.92111	0.84157	2.41609	1.31956	1.42887	0.96353	1.08499	2.50099	2.16172	1.95193	0.96914	1.48615	0.38269	1.14671	1.5387	0.34992	0.21878	2.49152
1.23283	1.25254	1.84775	0.48355	1.22343	0.89392	0.51201	3.19056	1.00512	2.97414	2.88322	2.20772	0.47579	2.09977	1.66619	1.19445	5.01026	12.0753	1.65362	1.51422	3.51901	1.88446	2.02158	0.82044	2.4756	1.30731	1.55017	0.96861	0.99584	2.42732	2.23761	2.05946	1.08496	1.35884	0.43508	1.33203	1.5955	0.36891	0.20766	2.62152
1.29533	1.37016	2.01589	0.48818	1.19159	0.84045	0.61352	3.21078	1.08145	3.0414	2.94647	2.1014	0.55901	2.07887	1.70754	1.20678	5.13262	12.0894	1.79937	1.59127	3.54087	1.80753	2.10952	0.77237	2.4729	1.25162	1.58677	0.93747	0.90931	2.37584	2.36635	2.01786	1.1774	1.27392	0.42319	1.49594	1.60263	0.35804	0.1638	2.68985
1.33293	1.38321	2.26764	0.45846	1.13668	0.89305	0.75944	3.10518	1.16532	3.03834	3.02764	2.03692	0.64803	2.07612	1.6527	1.29725	5.32201	11.8947	1.95537	1.58971	3.42553	1.85899	2.23955	0.74033	2.50036	1.1924	1.48396	0.98852	0.955	2.37866	2.5554	2.00853	1.22182	1.23817	0.43134	1.56125	1.52774	0.33489	0.16754	2.84875
1.36026	1.35348	2.34802	0.42605	1.15835	0.84406	0.9043	3.13379	1.25004	3.08847	3.15365	1.94742	0.65421	2.1089	1.57363	1.41231	5.51126	11.7064	2.01196	1.49719	3.39426	1.82689	2.26473	0.76999	2.59917	1.09249	1.41226	1.0664	0.93646	2.36862	2.70392	2.03662	1.3273	1.33945	0.46743	1.53381	1.49305	0.3196	0.21528	2.88231
1.46248	1.34327	2.38628	0.47501	1.47332	0.82114	0.99746	3.15016	1.35682	3.13619	3.22507	1.85021	0.67636	2.11261	1.63703	1.45267	5.81277	11.6837	2.14291	1.53206	3.55745	1.76667	2.28831	0.82984	2.57991	1.05836	1.35182	1.1691	0.92575	2.41465	2.75325	2.08124	1.38321	1.44015	0.50083	1.45301	1.54084	0.33432	0.24738	2.92185
1.52464	1.32153	2.34738	0.73012	1.76186	0.9334	0.99577	3.207	1.47871	3.1646	3.2779	1.81988	0.70734	2.04812	1.72919	1.48726	5.93982	11.6095	2.23329	1.57217	3.6746	1.67134	2.28889	0.8252	2.53332	1.02159	1.37136	1.22381	0.9055	2.45172	2.70139	2.266	1.50796	1.5592	0.52718	1.34079	1.57109	0.32942	0.2892	2.94532
1.67301	1.2725	2.36263	1.02976	2.0878	1.03143	0.98918	3.19565	1.61128	3.13077	3.28611	1.78396	0.81847	2.03348	1.82713	1.46571	5.90851	11.5973	2.36865	1.66737	3.64682	1.60387	2.27301	0.7798	2.55909	0.96379	1.5039	1.23657	0.9152	2.50489	2.66007	2.2535	1.58349	1.60505	0.5954	1.26001	1.66445	0.32219	0.31745	3.01231
1.77778	1.26464	2.22418	1.25538	2.30896	1.14046	1.016	3.12043	1.85548	3.35869	3.35843	1.7236	0.89397	2.0056	1.96622	1.41879	5.85829	11.7256	2.40998	1.74524	3.58385	1.53318	2.22581	0.8233	2.51177	1.05557	1.65851	1.20404	0.87544	2.59643	2.5979	2.25456	1.57284	1.67099	0.62148	1.16312	1.7368	0.3061	0.32932	2.96669
1.88825	1.18271	2.06979	1.39191	2.54612	1.31625	1.01162	3.09387	2.00882	3.56872	3.50644	1.66611	0.96907	1.96413	2.0663	1.43707	5.62879	11.9408	2.36447	1.81134	3.51811	1.44582	2.18451	0.83803	2.49374	1.12596	1.72605	1.25746	0.89928	2.74067	2.56874	2.27854	1.57778	1.71656	0.64033	1.00683	1.80246	0.34555	0.33252	2.84766
2.03404	1.13898	2.01121	1.41456	2.9254	1.52256	0.98949	3.19146	2.02207	3.80625	3.71705	1.70607	0.98334	1.99807	2.11085	1.38149	5.46489	12.1061	2.34204	1.89655	3.49646	1.58038	2.223	0.87198	2.4653	1.20001	1.75219	1.30801	0.87816	2.84804	2.51977	2.36431	1.59825	1.73013	0.63002	0.90423	1.76113	0.39926	0.3723	2.8009
2.18806	1.14755	2.01503	1.404	3.14912	1.74143	0.96485	3.20826	2.10964	3.98006	3.82048	1.74111	1.04943	2.02817	2.23325	1.37061	5.50869	12.2364	2.3394	1.90429	3.49147	1.61275	2.28235	0.82255	2.52665	1.24544	1.8763	1.39549	0.89743	2.91857	2.4395	2.41643	1.57735	1.69251	0.72486	0.82771	1.79169	0.44593	0.40799	2.73318
2.24608	1.21446	2.1127	1.38306	3.35615	2.02065	0.87507	3.15509	2.22102	4.06357	3.86866	1.87649	1.07757	1.97533	2.22004	1.36279	5.61238	12.2534	2.45901	1.88515	3.48239	1.63383	2.38106	0.82331	2.56083	1.16678	1.96949	1.39962	0.84483	2.93542	2.41158	2.3728	1.61558	1.63362	0.87804	0.75007	1.85535	0.49089	0.4395	2.65668
2.44439	1.29892	2.24748	1.41832	3.44319	2.18099	0.89215	3.06963	2.25383	4.15159	3.98894	1.91026	1.10752	1.79813	2.36108	1.34027	5.58309	12.3682	2.34728	1.76378	3.21166	1.61644	2.41886	0.79721	2.5274	1.15459	1.99827	1.36666	0.77865	2.97213	2.40678	2.29802	1.57748	1.57054	0.98786	0.6985	1.80895	0.4864	0.3794	2.54019
2.59705	1.42674	2.27798	1.43463	3.4785	2.42646	0.89321	3.10218	2.18133	4.27483	4.0235	1.96478	1.13015	1.7462	2.43738	1.29763	5.66675	12.7084	2.3161	1.61183	3.16036	1.62662	2.55818	0.84341	2.45475	1.17502	2.01669	1.29244	0.66929	3.02311	2.34915	2.27944	1.51675	1.45858	1.08959	0.61948	1.68824	0.44862	0.3426	2.39206
2.73686	1.57614	2.43374	1.57885	3.44778	2.58835	0.96922	3.24676	2.12051	4.26272	4.2491	1.90403	1.14025	1.78865	2.46373	1.2575	5.862	12.8848	2.24413	1.61273	3.13062	1.62093	2.62352	0.82217	2.43142	1.24666	1.9511	1.24362	0.66395	3.11821	2.337	2.34989	1.51118	1.40821	1.1087	0.5348	1.60843	0.43363	0.29664	2.36158
2.85992	1.7382	2.6313	1.53382	3.36692	2.61874	0.97852	3.41894	2.05809	4.19823	4.51024	1.93416	1.06282	1.78761	2.50612	1.19091	6.1232	13.0905	2.3006	1.59458	3.11541	1.61764	2.59	0.84991	2.37755	1.331	1.93399	1.23196	0.59427	3.14211	2.3659	2.44071	1.54741	1.37586	1.11912	0.47194	1.51156	0.39271	0.25752	2.32217
3.02925	1.90511	2.76682	1.51751	3.34057	2.65774	0.9246	3.56522	1.91867	4.11102	4.71506	1.78196	1.01818	1.73473	2.58906	1.09908	6.31468	13.2992	2.23401	1.63377	3.08017	1.49356	2.6192	0.91917	2.35017	1.36791	1.78731	1.16389	0.56629	3.1951	2.33272	2.52579	1.57474	1.29955	1.07069	0.46351	1.40725	0.44687	0.2285	2.32347
2.9766	1.96287	2.71483	1.51985	3.35503	2.68524	0.8882	3.52657	1.87768	4.19056	4.75359	1.68731	1.00005	1.74579	2.66619	1.02202	6.65884	13.4661	2.16143	1.61297	2.979	1.24226	2.6576	0.95088	2.35056	1.31443	1.6638	1.09228	0.54488	3.17136	2.28683	2.48354	1.66224	1.25236	1.00101	0.4432	1.37224	0.52023	0.20201	2.30603
2.8058	2.0547	2.6744	1.55641	3.42654	2.7337	0.93305	3.42191	1.8983	4.26943	4.88741	1.68548	1.01838	1.66403	2.64858	1.01731	6.9292	13.6137	2.06225	1.67772	2.91986	1.11887	2.7272	0.90242	2.3767	1.30746	1.60677	0.96347	0.56123	3.31156	2.20658	2.51412	1.72241	1.16104	0.93398	0.40077	1.33131	0.55509	0.20688	2.25651
2.65818	2.05144	2.49531	1.5728	3.54575	2.63391	1.06133	3.29732	1.86446	4.63139	5.05235	1.73384	1.07278	1.72458	2.63104	1.09787	7.25962	13.6709	1.98903	1.69223	2.86147	1.08563	2.69753	0.86925	2.4576	1.21211	1.65863	0.91633	0.66274	3.51826	2.13456	2.53187	1.65907	1.06348	0.90446	0.38832	1.35652	0.55385	0.1908	2.18454
2.39458	2.16017	2.42949	1.58301	3.63044	2.55387	1.02809	3.23217	1.7551	4.78205	5.14207	1.86794	1.19847	1.72657	2.66937	1.16821	7.47776	13.851	2.00046	1.81074	2.91402	1.04149	2.56917	0.8123	2.54257	1.05439	1.67734	0.82707	0.71777	3.64823	2.10964	2.50881	1.50963	0.99556	0.9241	0.37196	1.25784	0.52729	0.20509	2.12764
2.10748	2.24347	2.37763	1.65717	3.59977	2.41851	0.95168	3.21328	1.52693	4.80348	5.1683	2.01551	1.26706	1.65508	2.71244	1.24342	7.41124	13.9543	2.03367	1.85193	2.97973	0.97099	2.54939	0.88957	2.67084	0.98522	1.75007	0.85869	0.73364	3.69955	2.0357	2.47936	1.5107	0.96573	0.89565	0.377	1.23893	0.47372	0.22301	2.05302
1.99665	2.25106	2.37492	1.61162	3.47962	2.32748	0.94371	3.30563	1.25477	4.76436	5.13504	2.16178	1.26855	1.5239	2.80674	1.24828	7.26765	14.1567	2.08082	1.85537	2.93402	0.92988	2.64456	1.02407	2.74991	0.9831	1.83189	1.01854	0.74521	3.82315	2.06806	2.50687	1.6671	1.01001	0.83773	0.44292	1.2961	0.45769	0.2638	1.97221
2.07172	2.34893	2.35853	1.44553	3.41296	2.06551	0.90766	3.446	1.13036	4.65567	4.97041	2.26648	1.28097	1.37358	2.90062	1.21104	7.18541	14.1694	2.19933	1.90765	2.89697	0.96879	2.66639	1.15365	2.77992	0.98946	1.88799	1.09849	0.82194	3.80639	2.01122	2.59555	1.73233	1.00382	0.75544	0.60559	1.29947	0.42079	0.29459	1.85996
2.05181	2.34997	2.28739	1.39711	3.42144	1.84124	0.84786	3.70573	1.03632	4.54767	4.80616	2.37781	1.21204	1.31269	3.01273	1.23149	7.26669	14.1098	2.29698	1.94151	2.9367	1.0048	2.77036	1.25505	2.7483	1.02667	1.94658	1.254	0.8757	3.82452	1.98891	2.6332	1.7619	0.96338	0.68602	0.72366	1.32137	0.42548	0.28737	1.85086
2.04421	2.41467	2.18356	1.54878	3.31542	1.66029	0.763	3.96335	1.05492	4.58915	4.6787	2.47139	1.12716	1.19987	3.05989	1.21279	7.49414	14.1549	2.4427	1.98892	3.06132	1.04681	2.79634	1.2844	2.66572	1.10101	2.04451	1.36799	0.85778	3.83401	1.93526	2.73185	1.80274	0.93182	0.58585	0.8478	1.31502	0.41082	0.27672	1.84552
2.03864	2.41965	2.12329	1.73595	3.31442	1.58857	0.75602	4.25821	1.23318	4.66083	4.63786	2.41776	1.11819	1.07654	3.05224	1.24118	7.60189	14.0414	2.60402	2.0765	3.27344	1.12254	2.67705	1.25217	2.53282	1.06297	2.23462	1.44102	0.85138	3.83875	1.98724	2.71497	1.81106	0.95187	0.47144	0.97502	1.3499	0.42683	0.31709	1.88643
2.02306	2.37926	1.93635	1.8244	3.3184	1.62763	0.79398	4.48505	1.45473	4.67757	4.62879	2.41696	1.14297	0.96222	3.06588	1.30105	7.4148	14.0457	2.7844	2.20531	3.41756	1.17262	2.56148	1.21525	2.65196	1.00415	2.23503	1.50424	0.80137	3.88422	2.07766	2.73339	1.85904	0.9474	0.45234	1.03606	1.3878	0.48953	0.3366	1.94456
2.00641	2.25383	1.86056	1.86744	3.48463	1.77591	0.85184	4.60319	1.62328	4.67814	4.78796	2.37982	1.11875	0.98063	3.13347	1.30822	7.5038	14.1325	3.07382	2.27638	3.65865	1.24299	2.47686	1.19864	2.7448	1.05718	2.2129	1.53244	0.84512	3.91243	2.1407	2.7452	1.85274	0.96266	0.45786	1.03642	1.4887	0.60287	0.46373	1.98819
1.98647	2.13485	1.93137	1.97376	3.51899	1.86878	0.96751	4.80968	1.81256	4.70333	5.04059	2.51002	1.0217	1.04489	3.21187	1.36512	7.78933	14.1916	3.14331	2.27548	3.811	1.42006	2.55051	1.17886	2.8755	1.13342	2.23425	1.51073	0.89324	3.88627	1.99734	2.79566	1.85686	0.9362	0.45067	1.10068	1.57513	0.67198	0.50626	2.09276
1.91128	2.03489	2.11544	2.11298	3.62431	2.16384	1.03089	5.10831	2.16008	4.54777	5.33298	2.54136	0.95884	1.15625	3.11298	1.39353	7.83318	14.386	3.21874	2.12873	3.85677	1.67557	2.5672	1.13857	2.96105	1.14937	2.21142	1.43001	0.95086	3.98481	1.89924	2.89788	1.81193	0.99141	0.40139	1.21688	1.78123	0.7867	0.5185	2.17488
1.88015	1.94942	2.23464	2.33218	3.52635	2.27462	1.02614	5.20891	2.53845	4.382	5.60583	2.48676	0.99843	1.18048	3.06249	1.42935	7.99385	14.4822	3.22731	2.01504	3.78434	1.90068	2.62751	1.03241	2.95819	1.1425	2.17567	1.46865	0.95542	4.01701	1.74001	2.90234	1.74863	0.9863	0.40504	1.31726	1.94462	0.85715	0.47921	2.26572
1.93428	1.77265	2.27528	2.50341	3.40775	2.32666	1.11903	5.11159	2.73149	4.43872	5.75744	2.61843	0.90661	1.16474	2.91558	1.43436	7.96056	14.66	3.16028	1.85788	3.79096	2.04943	2.6406	1.05987	2.91781	1.20618	2.30442	1.5868	0.98439	4.10789	1.70227	2.97221	1.62174	0.97376	0.4304	1.38423	2.06803	0.88933	0.45566	2.29141
2.09694	1.60652	2.38479	2.56486	3.34401	2.36654	1.12837	5.27375	2.83302	4.59902	5.92375	2.55398	0.82563	1.21316	2.81661	1.48561	7.97138	14.7204	3.05787	1.83779	3.68542	2.11525	2.61493	1.07292	2.90018	1.21718	2.37011	1.65282	1.05463	4.22311	1.67136	3.10745	1.44954	0.99719	0.42756	1.45277	2.11683	0.92039	0.43132	2.23661
2.19528	1.59127	2.41257	2.57598	3.41422	2.42731	1.1498	5.38647	2.83802	4.60036	6.02122	2.43701	0.84474	1.28535	2.69257	1.61913	8.04735	14.5937	2.78367	1.80665	3.60768	2.25802	2.70515	1.0382	2.85367	1.21426	2.46639	1.71756	1.15646	4.19648	1.6185	3.17906	1.31965	1.04892	0.4357	1.45893	2.13135	0.86913	0.38291	2.06311
2.23699	1.71591	2.31178	2.59807	3.5999	2.53911	1.16091	5.30486	2.90164	4.67939	6.13571	2.43235	1.00681	1.30494	2.51803	1.77135	8.23075	14.5899	2.6553	1.72886	3.55632	2.48246	2.74699	1.01845	2.81001	1.25155	2.73319	1.77713	1.3085	4.22406	1.5502	3.07615	1.25019	1.0781	0.50607	1.36592	2.1534	0.79022	0.37094	1.94656
2.25277	1.76463	2.37805	2.69084	3.77905	2.61492	1.15123	5.39591	2.78494	4.89957	6.37584	2.41984	1.15534	1.26593	2.45029	1.90979	8.32073	14.6121	2.66911	1.54576	3.48508	2.57421	2.75378	1.07269	2.87422	1.31153	2.84264	1.73156	1.45233	4.27293	1.48905	3.01715	1.27028	1.08312	0.57082	1.26531	2.19158	0.78092	0.39441	1.91618
2.24549	1.85928	2.63327	2.81389	3.82232	2.59489	1.09074	5.6086	2.73991	4.85897	6.702	2.46033	1.35245	1.22227	2.37331	1.92767	8.52203	14.702	2.66105	1.41799	3.53165	2.55504	2.77141	1.02702	2.93027	1.38034	2.98427	1.68115	1.52908	4.39468	1.59613	2.96744	1.33098	1.02584	0.62076	1.21296	2.17408	0.78997	0.45006	1.83102
2.31266	2.0368	2.78386	2.77023	3.93693	2.58885	1.07754	5.60388	2.50904	5.03448	6.79449	2.51744	1.42858	1.12305	2.42711	1.86011	8.5766	14.8269	2.60198	1.33996	3.5434	2.54696	2.76431	1.0404	2.88099	1.49264	3.01086	1.63316	1.4799	4.38706	1.6428	2.89365	1.31535	0.92855	0.68397	1.1554	2.23912	0.7876	0.45529	1.88178
2.5688	2.30168	2.89649	2.86111	4.11902	2.54313	1.08732	5.52128	2.48631	5.18466	6.83362	2.63347	1.43792	1.05397	2.56627	1.7269	8.62326	14.843	2.53402	1.30187	3.5931	2.54706	2.90963	1.01431	2.80165	1.58656	2.8867	1.4953	1.48265	4.57176	1.71218	2.82686	1.34889	0.91593	0.72821	1.10133	2.41395	0.75675	0.43378	1.94044
2.77924	2.55404	2.99835	2.8929	4.03893	2.53979	1.03219	5.53472	2.46662	5.41614	7.12362	2.70614	1.40846	1.09902	2.67586	1.59424	8.49149	14.9106	2.59005	1.34154	3.48874	2.46061	3.12417	1.08728	2.66477	1.73153	2.79723	1.36964	1.53186	4.54594	1.78602	2.75934	1.38065	0.88815	0.81274	1.03617	2.48219	0.81097	0.40356	2.04434
2.88006	2.63703	3.12947	2.97478	4.13939	2.46943	0.95037	5.50157	2.44492	5.44819	7.27319	2.77134	1.51951	1.26265	2.78753	1.48163	8.39946	14.9925	2.62252	1.38321	3.35399	2.41636	3.25735	1.20688	2.62654	1.84972	2.7774	1.3089	1.54568	4.36206	1.9263	2.65173	1.37307	0.87733	0.90162	0.9089	2.54806	0.87386	0.36874	2.149
2.98155	2.68745	3.24621	2.95485	4.21851	2.39352	0.89923	5.31634	2.37971	5.41791	7.24878	2.8333	1.45986	1.407	2.87475	1.42794	8.57684	14.9853	2.68498	1.41992	3.3362	2.34989	3.48802	1.3431	2.55097	1.96014	2.69098	1.31747	1.50372	4.37549	2.04174	2.66817	1.34103	0.8765	0.94311	0.88156	2.59271	0.89518	0.34689	2.30241
3.03537	2.68584	3.24353	2.92776	4.17045	2.30043	0.8757	5.3762	2.44159	5.35962	7.20432	2.88951	1.3796	1.76571	2.87065	1.5217	8.6267	15.045	2.70565	1.38841	3.35673	2.27093	3.70294	1.47616	2.41577	2.00086	2.51716	1.32625	1.51899	4.18761	2.08519	2.78285	1.33179	0.90763	0.95361	0.95625	2.52474	0.77794	0.33835	2.39229
3.05876	2.74284	3.15589	2.83085	4.20218	2.37858	0.86561	5.39813	2.51775	5.22251	7.29419	2.92839	1.22469	2.1517	2.75869	1.66617	8.81607	15.2155	2.73326	1.35001	3.48767	2.21575	3.8713	1.56332	2.25534	2.03399	2.30097	1.36716	1.4279	3.893	2.24974	2.96961	1.46649	0.88944	0.93794	0.90777	2.47924	0.72512	0.2929	2.50387
3.12516	2.88695	3.1729	2.68593	4.22369	2.47049	0.83066	5.25849	2.72186	4.89733	7.3292	2.9047	1.14121	2.57993	2.50372	1.82242	8.97913	15.4471	2.81685	1.36761	3.65748	2.14598	3.933	1.68014	2.16519	2.09261	2.22505	1.36133	1.42431	3.61712	2.26451	3.19707	1.6136	0.85767	0.84794	0.85714	2.45508	0.77837	0.28692	2.52695
3.21695	3.13352	3.35485	2.56477	4.12259	2.59531	0.92555	5.17668	2.98371	4.53823	7.39423	2.84133	1.10697	2.67909	2.29776	1.89071	8.97933	15.698	2.88912	1.33224	3.71873	2.11431	3.85702	1.78389	2.10848	2.04442	2.17786	1.41581	1.4732	3.60254	2.25015	3.48038	1.68249	0.83882	0.77103	0.86226	2.52055	0.82136	0.23325	2.52291
3.22575	3.48658	3.46803	2.56207	3.99425	2.68787	1.00649	5.02153	3.09718	4.39311	7.29267	2.99134	1.12157	2.67435	2.21349	1.92261	8.83634	15.8763	2.92914	1.35629	3.85042	1.99705	3.70402	1.91274	2.13746	2.08706	2.28567	1.51998	1.57581	3.66671	2.24332	3.66454	1.76526	0.87069	0.72438	0.83884	2.61378	0.87172	0.29029	2.59067
3.33821	3.76781	3.44333	2.55894	3.954	2.68672	1.01188	4.92117	3.13255	4.42986	7.19594	2.99728	1.07611	2.6044	2.16762	1.96939	8.75835	16.1974	2.94311	1.44796	3.87804	2.08152	3.648	1.9819	2.25717	2.02197	2.32815	1.58302	1.67442	3.67168	2.29414	3.88266	1.97413	0.90905	0.69563	0.79601	2.60793	0.88221	0.3581	2.77559
3.51031	3.99684	3.2888	2.53572	3.64289	2.68753	1.07746	5.04921	3.28182	4.62975	6.97288	3.00668	1.03343	2.5256	2.10755	2.01732	8.56648	16.3255	2.74553	1.62917	3.84537	2.17073	3.51914	2.01674	2.39363	1.90755	2.42856	1.6166	1.83863	3.68266	2.25411	3.94226	2.00604	0.98418	0.63302	0.75294	2.59535	0.9396	0.45056	2.83366
3.71376	4.10203	3.34982	2.49683	3.51153	2.74522	1.09934	5.00679	3.37135	4.82367	6.71254	2.97828	0.98717	2.55518	2.0045	2.14228	8.49216	16.3972	2.78338	1.68315	3.76096	2.23439	3.47104	2.04775	2.55696	1.90596	2.45725	1.64876	1.86978	3.63572	2.22774	4.02808	2.06871	0.89687	0.5809	0.77564	2.47733	0.91237	0.5286	2.76662
3.96797	4.11024	3.40623	2.35116	3.41615	2.87414	1.10752	4.96457	3.41279	5.11699	6.55275	2.96547	0.95433	2.52079	1.83841	2.23569	8.40535	16.4881	2.92055	1.7514	3.77821	2.341	3.38359	2.14168	2.767	1.99139	2.51227	1.68074	1.78357	3.63468	2.25968	4.07165	2.17628	0.87442	0.49939	0.80163	2.38946	0.87826	0.66315	2.83487
4.27807	4.16214	3.45693	2.27726	3.46285	2.89027	1.13932	4.98974	3.39355	5.2238	6.51243	3.05221	1.01348	2.44315	1.70767	2.2463	8.52855	16.5704	2.95425	1.74088	3.75843	2.45643	3.26233	2.15042	2.77625	2.02147	2.52189	1.74374	1.63853	3.59798	2.2655	4.12507	2.15997	0.89839	0.41395	0.90023	2.22762	0.90905	0.74406	2.89919
4.53612	4.12501	3.34947	2.27834	3.50355	2.97091	1.27442	4.83096	3.40092	5.30243	6.36212	3.03991	1.07118	2.23729	1.5218	2.2456	8.74384	16.8372	3.1623	1.75419	3.68822	2.46391	3.12258	2.10617	2.76426	1.96572	2.57481	1.86634	1.52696	3.5402	2.35475	4.2604	2.34195	0.84458	0.42044	0.95743	2.11252	0.9322	0.73515	2.93387
4.53693	4.01532	3.2433	2.2641	3.57808	3.07267	1.45032	4.57329	3.37636	5.21238	6.33285	3.08277	1.27687	2.05997	1.54686	2.32533	8.98292	16.9345	3.28092	1.7097	3.61981	2.50629	3.05685	2.15001	2.82249	1.92499	2.63084	1.901	1.41969	3.57805	2.397	4.27672	2.43502	0.85087	0.40506	0.95785	2.02752	1.03498	0.75482	2.96522
4.5915	3.94383	3.22396	2.31562	3.65741	2.85948	1.59603	4.42349	3.40723	5.13664	6.44575	3.14645	1.41217	2.01545	1.58686	2.21198	9.19301	16.9949	3.35458	1.66819	3.60621	2.51379	3.13459	2.131	2.88971	1.92983	2.62352	1.93804	1.35542	3.70514	2.39374	4.37046	2.53682	0.97624	0.45312	0.95748	1.94566	1.15791	0.76287	2.93514
4.67663	3.92696	3.10774	2.47288	3.69395	2.74821	1.75932	4.41441	3.47186	5.26344	6.5726	3.21211	1.44355	2.10295	1.69504	2.17321	9.42178	17.0325	3.41622	1.65693	3.78826	2.40605	3.37952	2.10258	2.86976	1.88456	2.70724	1.96938	1.35964	3.84519	2.40008	4.46244	2.64158	1.03763	0.5068	1.01413	1.90497	1.27279	0.81752	2.93024
4.75913	4.23571	2.94094	2.44202	3.58232	2.51962	1.91823	4.38247	3.56148	5.32276	6.81708	3.23265	1.42328	2.03537	1.78645	2.12502	9.70063	17.1046	3.40296	1.62695	3.97961	2.30675	3.43384	2.0898	2.88558	1.92787	2.74444	1.9139	1.43724	3.96811	2.44626	4.30691	2.7898	1.07535	0.54867	1.11625	1.86649	1.37845	0.77486	2.92725
4.88603	4.35353	2.92431	2.42205	3.5576	2.37686	2.17875	4.50867	3.5919	5.3903	7.04369	3.34711	1.30884	2.01042	1.91942	2.10176	10.0174	17.051	3.56942	1.6249	4.06513	2.1049	3.41007	2.16024	2.90663	1.93308	2.74212	1.75922	1.57789	4.11979	2.33388	4.21598	2.9049	1.08568	0.64213	1.13799	1.83021	1.5141	0.76958	3.04419
5.1976	4.41788	2.97405	2.48683	3.44605	2.38232	2.28245	4.58386	3.60962	5.48272	7.11478	3.37857	1.21617	2.16873	1.95836	2.11249	10.1128	17.0817	3.77887	1.62618	4.12408	1.91727	3.46923	2.24958	2.86705	1.97479	2.78165	1.57641	1.59983	4.21883	2.38645	4.21149	3.0176	1.17975	0.64946	1.14627	1.7765	1.61771	0.76044	3.1406
5.26437	4.55047	3.05882	2.67824	3.36789	2.47672	2.40726	4.90775	3.42126	5.51718	7.08896	3.37633	1.13485	2.2055	2.11879	2.15763	10.3158	16.9493	3.80575	1.65666	4.14341	1.91348	3.60474	2.26676	2.90569	2.07202	2.89797	1.45923	1.72646	4.34709	2.46261	4.35063	3.21192	1.18414	0.66254	1.21526	1.76357	1.72055	0.79732	3.25532
5.03397	4.42822	3.35882	2.91684	3.49937	2.6831	2.44886	5.22638	3.36256	5.61155	7.06187	3.35899	1.08058	2.33895	2.32865	2.18511	10.5351	16.9046	3.76388	1.74345	4.17183	1.8613	3.66947	2.30391	3.07256	2.05778	3.03916	1.48574	1.80814	4.38131	2.48136	4.60515	3.37543	1.1596	0.79468	1.23529	1.70089	1.72984	0.87216	3.36975
4.7568	4.48862	3.59663	3.24026	3.53034	2.92296	2.3975	5.36392	3.3017	5.83619	7.07296	3.29659	1.09673	2.37385	2.42156	2.2311	10.4926	16.9543	3.71198	1.8206	4.08381	1.69944	3.83924	2.36637	3.20071	2.14346	3.09452	1.43798	1.91102	4.42892	2.42145	4.67707	3.36405	1.09241	0.87387	1.19466	1.67088	1.72611	0.86377	3.4765
4.47336	4.45456	3.65523	3.31892	3.62703	3.23365	2.25471	5.61287	3.29251	6.12301	7.14253	3.312	1.1028	2.28946	2.5612	2.34732	10.426	16.991	3.74915	1.8553	4.0052	1.56212	3.97846	2.35603	3.25988	2.20335	3.09115	1.41529	2.04519	4.65026	2.2385	4.52931	3.49422	1.14106	1.02765	1.30532	1.71727	1.79713	0.83926	3.66854
4.28014	4.40364	3.83168	3.16227	3.68297	3.28692	2.16242	5.80254	3.17899	6.38832	7.21284	3.25726	1.18872	2.3825	2.72464	2.52041	10.3432	17.004	3.63228	1.96813	3.85245	1.55396	3.98244	2.36409	3.27634	2.28487	3.24554	1.39395	2.1714	4.697	2.04334	4.40291	3.6416	1.13632	1.19423	1.42157	1.81937	1.88671	0.85655	3.71603
4.31298	4.12372	4.0494	3.06471	3.86702	3.3868	2.10016	6.04241	3.20164	6.35251	7.20363	3.3568	1.32571	2.53847	2.69493	2.67567	10.2908	17.0056	3.44479	2.06572	3.93951	1.59502	4.10182	2.32289	3.15675	2.29952	3.25828	1.40442	2.24637	4.6567	1.93646	4.38699	3.64294	1.17336	1.16116	1.5264	1.83007	2.01481	0.89227	3.67226
4.28313	3.82943	4.28494	3.02619	3.85759	3.57646	2.03863	6.17128	3.36873	6.33014	7.12481	3.38816	1.43633	2.79838	2.63668	2.74416	10.2885	17.1249	3.2489	2.05496	3.7903	1.72492	4.1893	2.27739	3.17219	2.46968	3.21967	1.52956	2.30488	4.51941	1.96526	4.22864	3.75902	1.15134	1.10456	1.55252	1.78295	2.11488	0.87685	3.52558
4.33527	3.78128	4.59568	2.9811	3.98294	3.7737	1.83748	6.49577	3.58544	6.48288	7.09432	3.46194	1.48063	2.96009	2.69903	2.77383	10.3192	17.3082	3.21186	2.21089	3.59371	1.85458	4.42992	2.36599	3.22281	2.63483	3.15427	1.59717	2.29558	4.53288	1.86748	4.20661	3.90565	1.14441	1.00742	1.48484	1.65118	2.06465	0.88331	3.42961
4.55741	3.93978	4.71883	3.03353	4.02193	3.94015	1.74475	6.63309	3.73849	6.55094	7.23096	3.58161	1.49865	2.98338	2.95274	2.64329	10.3424	17.5214	3.25692	2.33821	3.62116	1.96094	4.64469	2.42474	3.25714	2.73771	3.23308	1.65998	2.22913	4.62392	1.79411	4.22797	4.07979	1.22652	0.87353	1.38788	1.54093	1.98852	0.82693	3.40345
4.66261	4.08383	4.97008	3.37526	4.18047	3.99436	1.7765	6.84057	3.87285	6.69392	7.33853	3.72949	1.57287	3.04212	3.17161	2.6326	10.4504	17.6215	3.3303	2.3715	3.92961	2.03418	4.8741	2.42117	3.45131	2.91531	3.32699	1.79965	2.22581	4.62062	1.7987	4.31949	4.22463	1.34977	0.79519	1.26012	1.39092	1.94257	0.8065	3.39301
4.82662	4.23573	5.2768	3.76345	4.23565	3.98098	1.86253	6.84511	4.03983	6.60681	7.47957	3.7812	1.61268	3.12516	3.22907	2.6342	10.6109	17.7516	3.5058	2.46232	4.0621	2.1585	4.93771	2.45904	3.61306	3.15718	3.42905	1.89182	2.2671	4.55685	1.88178	4.34269	4.24534	1.53407	0.73978	1.20811	1.3069	1.94708	0.75912	3.42619
4.92886	4.28584	5.63389	4.08131	4.34898	4.14522	1.89396	6.77478	4.23142	6.46397	7.53602	3.99803	1.70361	3.24638	3.26233	2.65995	10.8031	17.7989	3.6017	2.68052	4.23963	2.26844	4.85984	2.41448	3.56497	3.27753	3.5149	1.99539	2.29987	4.48846	2.07831	4.48776	4.41739	1.67192	0.70309	1.15343	1.34423	1.94897	0.80263	3.54883
5.09541	4.23293	5.87156	4.61138	4.46501	4.18336	1.76289	6.6854	4.34996	6.40615	7.35044	4.23703	1.7817	3.4107	3.38046	2.68406	10.9512	17.8129	3.60771	2.64231	4.47298	2.45654	4.72261	2.38339	3.55754	3.29677	3.65288	2.15272	2.35918	4.51871	2.24897	4.56714	4.424	1.80512	0.65435	1.19923	1.4423	1.94488	0.8186	3.58868
5.31991	4.31775	5.98505	4.97472	4.6048	4.42988	1.56957	6.84314	4.50856	6.36583	7.17739	4.47876	1.80245	3.52755	3.5091	2.73927	10.993	17.792	3.57266	2.77329	4.80193	2.58104	4.66972	2.37394	3.66437	3.25203	3.68807	2.24932	2.44173	4.67131	2.40661	4.59353	4.2999	1.94742	0.66801	1.27841	1.4697	1.84358	0.86104	3.64214
5.44095	4.45888	6.28054	5.1479	4.73427	4.55582	1.74279	7.05347	4.61089	6.26726	7.26727	4.64634	1.57657	3.48061	3.55428	2.88802	11.0011	17.5975	3.51233	2.80388	4.98658	2.67246	4.63903	2.39879	3.57551	3.20654	3.82597	2.32163	2.53102	4.73036	2.34002	4.51185	4.2024	2.14281	0.63741	1.3496	1.45206	1.90879	0.92608	3.58314
5.41598	4.64751	6.50428	5.17499	4.77966	4.50247	2.04033	7.55387	4.75842	6.22181	7.49189	4.72099	1.5321	3.37324	3.52709	3.11114	11.0104	17.3476	3.45218	2.86311	5.1987	2.69595	4.59576	2.47393	3.49943	3.15654	4.04828	2.48939	2.61563	4.7837	2.32138	4.28205	4.25007	2.29823	0.60365	1.36305	1.43337	1.85901	0.97156	3.48798
5.24466	4.90826	6.84209	4.95258	4.79356	4.59575	2.32994	7.94301	5.0113	6.0922	7.69025	4.84765	1.55448	3.30404	3.63686	3.202	11.1235	17.4444	3.40241	2.74818	5.36721	2.69048	4.59145	2.55843	3.40031	3.13501	4.21931	2.62025	2.57883	4.79136	2.38093	4.23977	4.23872	2.2798	0.58597	1.43167	1.46741	1.72996	0.92861	3.53956
5.18638	5.16838	7.16624	4.78639	4.87144	4.58612	2.64362	8.09298	5.27935	6.21744	7.68292	4.85922	1.61146	3.27962	3.78174	3.26935	11.1874	17.5718	3.39631	2.65867	5.35391	2.6252	4.6935	2.65072	3.33836	3.07279	4.249	2.64164	2.52073	4.83273	2.46307	4.25764	4.36811	2.23764	0.59573	1.46456	1.50936	1.68053	0.887	3.64507
5.14605	5.34203	7.70081	4.73984	4.83779	4.52781	2.89676	8.1205	5.2524	6.29343	7.63918	4.8372	1.79777	3.44625	3.82699	3.34001	11.2155	17.6225	3.42585	2.51076	5.50028	2.57269	4.73066	2.59465	3.25149	3.14362	4.26416	2.58321	2.59053	4.89163	2.57848	4.32983	4.40556	2.15403	0.74605	1.48223	1.56883	1.58035	0.91509	3.78433
4.9641	5.52534	8.08064	4.67892	4.67639	4.29045	3.08931	8.18689	5.19055	6.37542	7.77604	4.73364	1.99515	3.71457	3.84463	3.33965	11.4324	17.5938	3.6224	2.33429	5.48516	2.43358	4.72763	2.55678	3.36207	3.10092	4.10006	2.65621	2.74572	5.16404	2.74143	4.51443	4.56909	2.13261	0.87596	1.51121	1.744	1.51164	0.95187	3.7446
4.96576	5.68071	8.15632	4.6002	4.64434	4.07571	3.17141	8.05562	5.08135	6.45033	7.93175	4.7276	2.06754	4.01437	3.80687	3.37754	11.4868	17.7134	3.76422	2.11701	5.52893	2.45013	4.89424	2.48694	3.3884	3.01744	3.97475	2.68738	2.92026	5.48974	2.84854	4.44574	4.70517	2.14248	1.0454	1.64107	1.86205	1.52549	0.98977	3.73543
5.1614	5.77042	8.00407	4.58086	4.52035	3.85925	3.23372	7.79479	5.02839	6.72149	8.08985	4.87603	2.26299	4.13846	3.91303	3.40028	11.5343	17.8072	3.97238	2.06827	5.63648	2.50783	5.07822	2.36113	3.56619	2.95986	3.89307	2.65747	3.00444	5.70476	2.831	4.49103	4.8244	2.16573	1.16229	1.73924	1.93428	1.44576	1.01218	3.75471
5.34167	5.74352	8.1825	4.43939	4.29857	3.89238	3.38834	7.71344	4.90109	6.99131	8.28204	5.11892	2.37916	4.23345	4.08707	3.42233	11.6914	17.9056	4.17351	2.00685	5.65177	2.66252	5.01437	2.26774	3.66791	2.73674	3.87556	2.69901	3.02898	5.71948	2.75125	4.52487	4.86729	2.23753	1.17058	1.79821	2.00658	1.36723	1.01816	3.6945
5.56715	5.72962	8.18017	4.34973	4.22337	3.88854	3.50251	7.44754	4.85785	7.28841	8.47782	5.22257	2.4479	4.42061	4.30173	3.45085	11.6732	17.9452	4.19402	2.03423	5.54636	2.76426	4.90206	2.1825	3.69222	2.63573	3.80506	2.80492	3.08646	5.69456	2.7932	4.83971	4.94167	2.27031	1.18931	1.76581	2.04407	1.28903	0.95994	3.68015
5.92881	5.59096	7.98009	4.03862	4.09789	3.98748	3.70507	7.31768	4.78833	7.67231	8.45188	5.19681	2.47638	4.54733	4.45565	3.5403	11.6504	17.9656	4.20583	2.00895	5.40693	2.77169	4.87824	2.07449	3.63183	2.54152	3.82314	2.88901	3.14766	5.78853	2.85809	5.06674	4.83753	2.39727	1.19231	1.69823	2.06795	1.41122	0.97115	3.63214
6.25325	5.41828	7.91613	3.91471	4.08822	4.01439	4.01057	7.15005	4.72747	7.67128	8.42721	5.19646	2.45754	4.73271	4.50016	3.69685	11.5844	18.1768	4.24566	2.01934	5.24918	2.78192	4.9233	1.88927	3.7195	2.54657	3.76362	2.96581	3.19684	6.02315	2.81987	5.08095	4.82704	2.46586	1.31984	1.58761	2.12785	1.49439	1.03056	3.68121
6.48972	5.20302	7.68865	4.02605	4.129	4.00801	4.10646	7.19624	4.79587	7.69706	8.46972	4.9703	2.42507	4.7739	4.56623	3.71711	11.3725	18.365	4.39417	2.10526	5.05341	2.83348	4.88844	1.80559	3.6326	2.53022	3.61313	2.94567	3.30753	6.16418	2.95273	5.27138	4.82186	2.60362	1.39001	1.53329	2.18468	1.61392	1.19417	3.67272
6.53122	5.18075	7.73779	4.09462	4.40676	4.10331	4.13156	7.29483	4.84024	7.84912	8.37261	4.83325	2.4707	5.01116	4.76518	3.61682	11.3152	18.4839	4.59653	2.11025	4.87416	2.79774	4.78035	1.74993	3.71474	2.62175	3.53696	3.08527	3.22978	6.37203	3.04235	5.41708	4.81073	2.65589	1.49289	1.50391	2.249	1.68551	1.2822	3.75376
6.64408	5.23509	7.68063	4.25857	4.69946	4.26057	4.11407	7.1924	5.05721	7.77144	8.34954	4.80509	2.4381	5.29161	4.79119	3.61639	11.4056	18.4281	4.55137	2.20025	4.58803	2.76131	4.72409	1.60293	3.76319	2.82179	3.62031	3.08992	3.15281	6.45458	3.23438	5.55433	4.87332	2.68171	1.6782	1.43981	2.35215	1.67493	1.26476	3.89761
6.76551	5.26069	7.72922	4.19349	4.9733	4.35526	4.22283	7.22056	5.12205	7.79088	8.24535	4.82683	2.63214	5.37144	4.83998	3.6018	11.6161	18.425	4.44326	2.11882	4.35528	2.68966	4.60801	1.61177	3.66823	2.86966	3.83642	3.19874	3.09877	6.61455	3.35648	5.65694	4.93594	2.76418	1.78529	1.42529	2.52769	1.81225	1.30848	3.95061
6.96442	5.43832	7.69382	4.32257	5.13532	4.31018	4.23243	7.1661	5.10606	7.76985	8.08968	4.94059	2.77952	5.44349	4.76952	3.54311	11.7869	18.3835	4.43027	2.05812	4.15046	2.59787	4.5756	1.64265	3.68332	2.68288	4.01753	3.23189	3.02831	6.8782	3.37673	5.73696	5.00763	3.01148	1.82993	1.3356	2.4994	1.86774	1.28041	4.03978
6.98063	5.65401	7.74624	4.45	5.12707	4.52931	4.28498	7.29583	5.26918	7.84682	7.91333	4.96956	2.82946	5.5482	4.89991	3.63543	11.9671	18.2942	4.22498	2.09839	4.20541	2.42197	4.38017	1.72822	3.72583	2.59215	4.03651	3.16244	2.90125	7.00318	3.52365	5.75126	4.97054	3.02889	1.91629	1.25565	2.46752	1.98454	1.32079	4.0843
6.96173	5.80079	7.7798	4.63797	5.20902	4.58214	4.36942	7.25414	5.47153	7.90376	7.75374	4.93824	2.86789	5.5385	5.0257	3.659	12.1145	18.398	4.0273	2.16854	4.40116	2.40998	4.21629	1.73835	3.75669	2.45328	4.02248	3.01749	2.8102	7.02907	3.6481	5.57174	4.98724	3.02358	1.90278	1.17929	2.47837	2.10241	1.30614	4.01407
7.07687	5.83703	7.8521	4.8109	5.25559	4.68326	4.36703	7.37249	5.53666	7.83071	7.81305	5.0868	2.84122	5.71429	5.16166	3.63781	12.3122	18.5389	4.0137	2.21793	4.77246	2.45226	4.21043	1.76474	3.80692	2.41673	4.05515	2.91099	2.68071	7.11587	3.79287	5.57685	5.03302	2.91073	1.91254	1.18136	2.4189	2.17898	1.29493	3.97682
7.24587	5.7867	7.80335	5.11026	5.14638	4.82995	4.23562	7.49341	5.434	7.8544	7.77816	5.08661	2.93536	5.80789	5.16913	3.63398	12.4105	18.5887	4.0278	2.12422	4.93565	2.47339	4.21734	1.82708	3.76341	2.3096	3.99518	3.06434	2.65981	7.13835	3.83403	5.69636	5.25181	2.80134	1.83847	1.21139	2.3907	2.19309	1.29193	4.11348
7.24972	5.55859	8.18478	5.30919	5.1312	4.79877	4.00998	7.75102	5.36511	7.9768	7.9413	5.13896	3.04188	5.7155	5.34529	3.55339	12.4042	18.6905	3.98659	2.16851	5.03228	2.41587	4.20094	1.98664	3.72658	2.381	3.87095	3.0398	2.56243	7.15364	3.75149	5.69609	5.36366	2.73012	1.81648	1.23146	2.26001	2.09829	1.1985	4.15042
7.54984	5.30372	8.24553	5.51658	5.11459	4.63629	3.86072	8.13945	5.1459	7.98692	8.09933	5.2033	3.1836	5.6203	5.48089	3.50384	12.4646	18.6797	4.02951	2.13864	5.16373	2.37916	4.31386	2.09583	3.74913	2.37532	3.69705	3.03312	2.50222	7.27562	3.71062	5.68508	5.70993	2.71474	1.85207	1.25934	2.18185	1.78866	1.08818	4.08862
7.48609	5.20327	8.47024	5.75997	5.05503	4.6441	3.73803	8.51704	4.96312	8.02363	8.43166	5.14714	3.27679	5.60756	5.46765	3.44629	12.5313	18.7193	4.09797	2.16036	5.29415	2.38628	4.38542	2.16263	3.65373	2.41712	3.64119	3.07614	2.48372	7.28147	3.60925	5.81056	5.90652	2.67886	1.91309	1.38942	2.02924	1.61517	1.04745	3.99755
7.39699	4.98395	8.53265	5.98027	4.98833	4.63185	3.88291	8.60005	4.90609	8.01617	8.99006	5.1433	3.33145	5.44285	5.28058	3.42851	12.5694	18.682	4.21347	2.25099	5.39277	2.35847	4.19422	2.21948	3.63759	2.43728	3.70951	3.20509	2.37093	7.40308	3.43525	6.05391	5.88351	2.46461	1.81164	1.52867	1.83735	1.49427	1.00588	4.09646
7.27788	4.91995	8.47231	6.39861	4.88664	4.85841	4.00702	8.71363	5.00717	8.10194	9.45049	5.03915	3.45649	5.24289	5.13629	3.51516	12.6432	18.5543	4.34917	2.49261	5.36055	2.42616	3.9224	2.30824	3.93349	2.43783	4.00943	3.34214	2.29022	7.51976	3.40269	6.2985	5.8622	2.3566	1.7294	1.62281	1.69003	1.43187	1.08165	4.19003
7.52224	5.07306	8.58048	6.92268	4.72813	5.01953	4.14381	8.86399	5.06447	8.4043	9.64801	4.97345	3.32515	4.86179	4.91689	3.64304	12.8181	18.5861	4.37206	2.64027	5.24352	2.38043	3.91527	2.44843	4.18504	2.36319	4.46733	3.55037	2.24423	7.70589	3.38777	6.5708	5.84481	2.32357	1.66183	1.66526	1.56695	1.34551	1.14759	4.24267
7.65416	5.38628	8.56443	7.27079	4.64496	4.95606	4.34263	9.08691	5.14181	8.38955	9.96949	5.08162	3.26549	4.56821	4.60725	3.74365	12.827	18.4655	4.41164	2.56052	5.12596	2.33724	3.88522	2.53508	4.28627	2.39927	4.68217	3.73387	2.18318	7.90511	3.43838	6.61638	5.72289	2.35477	1.67617	1.71517	1.62055	1.30082	1.23109	4.31686
7.72878	5.97221	8.23107	7.65396	4.58587	4.84863	4.64258	9.30033	5.06886	8.40772	10.0825	5.18069	3.14117	4.40119	4.57301	3.90029	13.0341	18.3819	4.5051	2.47915	4.98814	2.24987	3.91098	2.70564	4.34155	2.51239	4.77321	3.83179	2.21287	8.0154	3.52389	6.75269	5.55302	2.43077	1.59411	1.76498	1.61465	1.48545	1.25641	4.3134
7.66361	6.32261	8.10864	8.03943	4.72794	4.8843	4.84243	9.57475	5.22938	8.35169	10.2526	5.19561	3.02408	4.36044	4.6692	4.19722	13.2583	18.3269	4.56368	2.41622	4.80254	2.27091	4.31203	2.76097	4.36338	2.78277	5.04396	3.82142	2.1583	8.02862	3.67045	7.10972	5.39227	2.4045	1.61605	1.66049	1.64681	1.61461	1.23882	4.12706
7.61873	6.54377	8.21634	8.48448	5.02834	4.90147	4.93107	10.0081	5.47864	8.33534	10.3762	5.00738	2.98403	4.22823	4.65352	4.28659	13.3414	18.2943	4.62927	2.53647	5.00024	2.23373	4.75218	2.83042	4.58509	2.99796	5.22508	3.79445	2.24614	8.1371	3.59676	7.35172	5.39269	2.42671	1.66106	1.62993	1.65582	1.64185	1.18502	3.87982
7.55775	6.67719	8.54844	8.70242	5.26369	4.7884	5.05772	10.3777	5.65983	8.41512	10.4136	5.00555	3.09427	4.01767	4.58624	4.21606	13.3011	18.3718	4.73994	2.58191	5.31414	2.19476	4.91667	2.90621	4.66243	2.92317	5.4156	3.72263	2.36702	8.2489	3.72228	7.45308	5.44302	2.52364	1.85554	1.62372	1.7408	1.67842	1.21302	3.70266
7.25451	6.93933	8.76344	8.8133	5.5192	4.86805	4.97509	10.6185	5.69363	8.75436	10.3954	5.15275	3.1345	3.87143	4.44017	4.17598	13.3964	18.3182	4.815	2.5187	5.67085	2.14459	5.32511	2.86183	4.69397	2.78583	5.61598	3.67206	2.35721	8.20942	3.80289	7.39084	5.48879	2.61352	1.89225	1.60854	1.70101	1.66402	1.24113	3.52832
7.271	6.99276	8.88785	8.74087	5.6708	4.96935	5.02816	10.6931	5.57066	8.87016	10.1744	5.30619	3.16056	3.92669	4.48599	4.01002	13.6306	18.1557	4.80999	2.64882	5.95839	2.20794	5.44576	2.77737	4.76521	2.64928	5.80835	3.70878	2.37775	8.15383	3.90432	7.40265	5.55039	2.72172	1.97723	1.59144	1.7255	1.55156	1.35567	3.52537
7.34377	6.93632	8.77458	8.4842	5.67258	5.10817	5.25592	10.7069	5.49272	8.92079	10.0904	5.37665	3.19624	3.96667	4.39414	3.95839	13.781	18.2371	4.85441	2.65693	6.22781	2.28106	5.53595	2.74027	4.94726	2.61295	5.85925	3.64581	2.41571	8.2387	3.94319	7.40503	5.70458	2.68483	2.11731	1.59901	1.8908	1.55969	1.475	3.59871
7.46691	6.72866	8.72141	8.07626	5.63868	5.32995	5.46481	10.6391	5.34248	8.83017	9.96963	5.40556	3.15597	4.05501	4.31959	3.78077	13.7841	18.2675	5.04407	2.58398	6.29908	2.33881	5.39368	2.74698	5.1321	2.65823	5.95155	3.61392	2.47918	8.26646	3.90918	7.48218	5.7836	2.68684	2.09534	1.63911	1.92341	1.54636	1.5938	3.61106
7.62453	6.68109	8.69286	7.84443	5.61305	5.4767	5.47891	10.6309	5.23747	8.78071	9.85703	5.39211	3.25128	4.00559	4.4076	3.65199	13.9406	18.2796	5.1542	2.53211	6.44609	2.42011	5.22309	2.88745	5.10919	2.66356	5.92021	3.51653	2.50881	8.34863	3.89444	7.64741	5.97498	2.7853	2.15709	1.62943	1.88736	1.65529	1.53533	3.5254
7.65432	6.73182	8.91537	7.65151	5.6486	5.49845	5.52181	10.5379	5.18194	8.72391	9.75347	5.30606	3.36449	3.96863	4.44622	3.50565	14.1056	18.3322	5.28281	2.38163	6.56099	2.3321	5.03621	3.00023	5.10094	2.62721	5.82415	3.44384	2.54278	8.45771	4.00032	7.8021	6.17364	2.88946	2.20705	1.62378	1.92015	1.58094	1.57402	3.44867
7.65678	6.85846	9.09807	7.73809	5.78334	5.4863	5.44728	10.6396	5.16931	8.86403	9.99458	5.09398	3.41465	3.7959	4.39439	3.54323	14.2987	18.4418	5.29404	2.38434	6.44208	2.39901	4.84802	3.04351	5.3103	2.71164	5.84014	3.36144	2.52116	8.50564	4.28665	7.85868	6.34189	2.90183	2.19135	1.50119	1.89506	1.54273	1.45522	3.42918
7.83353	7.14508	9.05373	7.672	5.938	5.54385	5.57732	10.7448	5.29108	8.98411	10.0764	5.02553	3.36917	3.71896	4.39352	3.47541	14.197	18.7188	5.15136	2.44325	6.20263	2.57224	4.80627	3.09468	5.33092	2.73756	5.81833	3.2522	2.61657	8.5279	4.48442	7.69392	6.18835	2.89901	2.27131	1.47094	1.90363	1.47222	1.34823	3.31257
8.01497	7.35896	8.79442	7.64386	5.89049	5.7305	5.77745	10.5882	5.49709	9.06686	9.99142	5.00121	3.32771	3.61631	4.50558	3.41911	14.28	18.9818	5.06375	2.58906	6.13748	2.64219	4.92076	3.09665	5.27973	2.88894	5.79112	3.15823	2.62238	8.2977	4.68395	7.51327	6.12005	3.12776	2.35201	1.4122	1.93502	1.46201	1.2171	3.21061
8.06926	7.60143	8.71008	7.72082	5.66031	5.80014	5.80384	10.5868	5.74825	9.01936	9.76246	5.05722	3.45479	3.72928	4.68032	3.41311	14.4174	19.1906	5.14099	2.74451	6.20311	2.76633	5.07331	3.11014	5.10019	3.06563	5.87497	3.09603	2.58547	8.1887	4.91553	7.39839	6.03721	3.3369	2.4376	1.41078	2.02353	1.56185	1.05877	3.20614
8.03732	7.78254	8.72146	7.95742	5.67664	5.67004	5.90755	10.4641	5.89336	9.20335	9.72582	5.03643	3.44815	3.79944	4.87045	3.48279	14.6503	19.2542	5.48858	2.98335	6.37907	2.95877	5.35153	3.05103	4.99956	3.25591	6.0161	3.027	2.57899	8.15729	5.03916	7.24429	5.91005	3.53784	2.48987	1.35241	2.03026	1.60889	1.00147	3.22599
8.04206	7.78707	8.62987	7.97601	5.72848	5.53611	6.21148	10.1866	6.20762	9.31687	9.90676	5.40921	3.47564	3.70866	5.07126	3.7496	14.804	19.3547	5.60549	3.12089	6.70364	2.94143	5.64548	2.95398	4.902	3.35647	6.11887	3.21639	2.61595	8.14243	5.0856	7.17517	5.89247	3.53404	2.53064	1.26482	2.0303	1.65313	0.96864	3.30041
7.79746	7.91126	8.70604	7.66451	6.01722	5.35444	6.18447	9.93569	6.52468	9.50448	9.77639	5.63041	3.48079	3.56984	5.29188	3.95167	14.8274	19.5008	5.48728	3.06415	6.95275	2.93544	6.09683	2.84261	4.91975	3.38585	6.38912	3.29452	2.58577	8.15974	5.10088	7.24415	5.98765	3.63025	2.47069	1.13405	1.97207	1.75335	0.8321	3.36838
8.02472	7.92339	8.74633	7.32797	6.24281	5.12262	6.19782	9.80825	6.90486	9.39736	10.0497	5.81055	3.42722	3.51018	5.30319	4.02624	15.1132	19.6181	5.4115	2.97185	7.09879	2.81888	6.4342	2.60053	5.19191	3.42253	6.57182	3.37266	2.66943	8.12416	5.15779	7.13442	6.08723	3.78764	2.40654	0.99148	2.11148	1.87226	0.75484	3.45679
8.23896	7.90102	8.84398	7.08179	6.40755	5.1454	6.12406	9.75426	7.29027	9.39957	10.3814	5.93133	3.47579	3.45968	5.33597	4.01357	15.1316	19.571	5.40177	2.8656	7.26217	2.84893	6.39844	2.31049	5.31385	3.50122	6.69512	3.43144	2.64185	8.06831	5.1298	7.17815	6.04101	3.73719	2.37433	0.91346	2.22705	1.85111	0.70982	3.44746
8.50705	7.90093	8.95825	6.78464	6.56781	5.19621	6.27529	9.66425	7.90337	9.5072	10.708	5.74202	3.40135	3.47548	5.34341	4.05535	14.8849	19.5786	5.33541	2.76376	7.21316	2.83952	6.3874	2.04139	5.44886	3.45284	6.67354	3.27709	2.60008	8.26301	5.30823	7.15704	5.99858	3.73085	2.27103	0.93157	2.2961	1.8029	0.73472	3.55756
8.65021	7.78473	9.04892	6.72793	6.76526	5.38689	6.41381	9.79601	8.24966	9.5533	10.9382	5.61848	3.50712	3.58443	5.5635	3.94771	14.9683	19.5587	5.06349	2.78363	7.06106	2.91892	6.53503	1.74794	5.49635	3.48292	6.53437	3.18772	2.47525	8.40183	5.30508	7.17323	5.77684	3.6745	2.16818	0.94453	2.3082	1.95444	0.71138	3.52933
8.7259	7.86148	9.1906	6.92673	6.65355	5.42197	6.4389	9.91538	8.48769	9.65931	11.034	5.66576	3.44973	3.5542	5.83704	3.96896	14.9665	19.4825	4.94701	2.93658	7.12028	2.90406	6.53967	1.6566	5.58492	3.45156	6.37396	3.1916	2.46517	8.57153	5.29999	7.0554	5.66165	3.53405	2.14902	0.94908	2.18165	2.09442	0.79872	3.57539
9.03949	7.7355	9.15955	7.49882	6.53078	5.46645	6.42187	10.052	8.96329	9.8081	11.0174	5.70857	3.32133	3.35369	6.08907	3.80832	15.0856	19.5728	4.9155	3.09505	7.20114	2.7978	6.75032	1.5735	5.66468	3.52681	6.19349	3.21571	2.43551	8.52755	5.17081	6.99695	5.69246	3.47417	2.22287	0.93626	2.04297	2.30707	0.76385	3.62996
9.03741	7.62031	9.23048	8.05009	6.34972	5.45752	6.41596	10.3082	9.17101	9.85668	11.1196	5.65209	3.32667	3.4719	6.18833	3.61885	15.0708	19.4832	4.92134	3.21954	7.16283	2.76069	7.08115	1.63861	5.63476	3.669	6.15198	3.40894	2.65179	8.33234	4.96607	6.98332	5.85887	3.47211	2.29766	0.97876	2.05663	2.35297	0.74054	3.51682
8.8346	7.6517	9.20176	8.18825	6.43005	5.59793	6.41134	10.7418	9.20489	9.87795	11.0088	5.7243	3.35181	3.76207	6.25258	3.3759	15.1102	19.4844	4.96408	3.37615	7.14924	2.82907	7.09562	1.74047	5.62017	3.73506	6.11322	3.45792	2.84893	8.39593	4.99386	7.05211	6.13777	3.41031	2.31259	1.07178	2.03859	2.36333	0.74188	3.4981
9.10513	7.67995	9.21776	8.47717	6.55905	5.67414	6.40975	10.9791	9.25637	10.1069	10.9888	5.67038	3.51044	3.88241	6.3863	3.17483	15.2136	19.4885	4.92251	3.61837	7.21271	2.91204	6.89543	1.95107	5.45329	3.71223	6.13625	3.34042	3.00024	8.47622	5.30309	7.19993	6.43144	3.34569	2.34542	1.26265	2.04527	2.39235	0.67013	3.42222
9.27224	7.72497	9.31179	8.54126	6.66578	5.55124	6.45799	11.1216	9.47134	10.0854	10.7713	5.7413	3.49209	3.92643	6.34812	3.07159	15.1335	19.5931	4.90846	3.87159	7.30136	3.00933	6.41536	1.96783	5.30554	3.83622	6.13607	3.49112	3.09109	8.6153	5.48008	7.27945	6.75307	3.32476	2.30556	1.54583	1.98624	2.45246	0.62079	3.41875
9.36687	7.43624	9.3288	8.48953	6.83652	5.52433	6.52423	10.9802	9.5839	10.1816	10.7619	5.93779	3.58101	4.05875	6.36714	3.08895	15.2708	19.8183	4.85313	4.18621	7.23107	3.3319	6.29647	1.97608	5.10515	4.05167	6.0339	3.665	3.13184	8.97008	5.52193	7.44161	6.91134	3.4593	2.17157	1.79101	1.79174	2.50816	0.58156	3.53335
9.32712	7.19781	9.39112	8.36541	6.91636	5.46124	6.56877	10.5544	9.49704	10.1482	10.7425	6.15554	3.6874	4.08446	6.31824	3.11764	15.47	19.8927	4.59616	4.37471	7.22676	3.54173	6.39504	2.03401	5.01082	3.84998	5.91919	3.80138	3.31972	9.28987	5.31919	7.51571	7.01554	3.50321	2.07793	1.95729	1.85896	2.57902	0.57931	3.63181
9.44355	7.2688	9.57631	8.56581	7.07224	5.42488	6.54344	10.4394	9.65351	10.137	10.9465	6.12145	3.81849	4.16019	6.23685	3.23929	15.4842	20.1281	4.59098	4.50559	7.05326	3.56555	6.47164	2.06519	4.99877	3.63405	6.14974	3.81898	3.30133	9.43905	5.27101	7.46632	7.16019	3.36879	2.17732	1.97645	1.93874	2.52435	0.6218	3.77892
9.77503	7.28147	9.63475	8.90654	6.97863	5.64941	6.50262	10.3866	9.77096	9.91374	11.0433	5.90508	3.92428	4.13221	6.29285	3.24778	15.5389	20.3488	4.58088	4.53622	7.13611	3.51015	6.65659	2.21958	4.98944	3.63335	6.46021	3.96447	3.34965	9.73898	5.24511	7.63891	7.04851	3.33054	2.26286	2.01519	1.97958	2.46362	0.74606	3.87761
9.84514	7.31511	9.82685	9.40316	6.90112	5.83122	6.52282	10.2569	9.69617	9.88782	11.0507	5.57276	3.93175	3.99533	6.08623	3.11781	15.5586	20.4801	4.71236	4.68078	7.32814	3.49223	6.71265	2.36183	5.03388	3.56795	6.69356	4.00249	3.30096	10.0674	5.29709	7.73467	7.02679	3.42303	2.4445	2.09406	2.03156	2.4567	0.83889	3.88563
9.89152	7.25101	9.80598	10.0853	6.78156	6.21803	6.4521	10.3522	9.64838	9.6235	11.0924	5.45442	4.02546	3.88338	5.98832	3.11646	15.3577	20.4305	4.86641	4.79093	7.32459	3.43187	6.85366	2.43501	5.1379	3.54167	6.792	3.81557	3.30873	10.2132	5.18456	7.57479	7.00336	3.45667	2.6267	2.09401	2.15108	2.37464	0.96447	3.93382
9.79067	7.27631	9.86372	10.5382	6.82075	6.52328	6.50161	10.6068	9.69285	9.56449	11.1832	5.47071	4.16559	3.94386	5.8513	3.14284	15.4297	20.2326	5.0417	4.72652	7.2059	3.37388	6.91627	2.41826	5.1114	3.6697	6.83224	3.80965	3.32357	10.0895	4.96332	7.32447	6.96641	3.54468	2.73182	2.09266	2.25583	2.3539	1.05733	3.97917
9.70018	7.43041	10.0462	10.8696	6.947	6.71455	6.27369	10.7293	9.6187	9.77899	11.163	5.45235	4.40033	3.90711	5.8263	3.22102	15.5414	20.1587	5.28764	4.64173	7.1376	3.21546	6.80435	2.41721	5.03874	3.72598	6.79575	3.77246	3.37135	10.0557	4.83944	7.12912	6.97143	3.62307	2.7419	2.11534	2.24872	2.32426	1.12425	4.03634
9.70756	7.74594	9.82484	11.059	6.93939	6.81909	6.04704	10.7995	9.61463	9.9616	11.1899	5.31705	4.44933	3.85523	5.8213	3.18604	15.737	20.08	5.36537	4.82499	6.80052	3.05618	6.61983	2.42219	4.80888	3.6319	6.80934	3.68806	3.26493	10.0453	4.7278	7.03469	6.99569	3.57576	2.68701	2.09862	2.24002	2.45851	1.1031	4.14317
9.7834	8.06814	9.47602	11.0187	6.81722	6.77418	5.83287	10.9554	9.39985	10.0648	10.972	5.28882	4.44295	4.01382	5.89089	3.20562	15.6639	20.1695	5.35003	4.96392	6.54944	2.94254	6.5268	2.44467	4.5463	3.57058	6.94258	3.73753	3.19815	10.1765	4.76838	6.92682	7.08381	3.62883	2.60417	2.18996	2.31384	2.55534	1.10306	4.31166
9.64429	8.26783	9.23234	10.8468	6.74427	6.76419	5.80568	10.9574	8.99047	10.0588	10.9851	5.40916	4.35535	4.09233	5.93784	3.43941	15.5762	20.2783	5.47086	4.95599	6.34538	2.82789	6.30036	2.50428	4.63845	3.46176	6.972	3.75083	3.24959	10.2328	5.01608	6.85437	7.16153	3.55338	2.52683	2.28301	2.33492	2.52478	0.93655	4.46224
9.47067	8.31999	9.14941	10.7443	6.53057	6.73065	5.75844	10.9063	8.57292	9.93049	10.6933	5.50823	4.42227	4.14491	5.93071	3.66875	15.5094	20.4435	5.62374	4.91962	6.4121	2.96079	6.18391	2.51869	4.69457	3.45254	7.01864	3.71829	3.41775	10.3174	5.2573	6.77934	7.2747	3.51719	2.53056	2.43221	2.31452	2.40732	0.89126	4.68001
9.61805	8.42707	9.30787	10.4392	6.34574	6.7562	5.97858	10.8688	8.15443	9.82882	10.2458	5.75189	4.44003	4.16341	5.95106	3.83953	15.4212	20.571	5.73871	4.8292	6.42473	2.99122	5.97279	2.50854	4.74603	3.33094	7.1978	3.73653	3.50686	10.2217	5.29131	7.06865	7.50691	3.4989	2.49822	2.57537	2.20685	2.21549	0.94605	4.82914
9.77156	8.42243	9.78375	10.1616	6.03767	6.85954	6.07531	11.1014	7.77904	9.80662	9.9902	5.82725	4.51894	4.04514	6.01529	3.84764	15.3098	20.496	5.68467	4.73914	6.38229	2.97351	5.69374	2.58658	4.74372	3.38046	7.12299	3.73715	3.71659	10.1025	5.18704	7.44435	7.66139	3.552	2.53868	2.93986	2.16136	2.06048	1.11946	5.03802
9.75828	8.56526	10.2738	10.0081	5.73815	6.92888	6.20008	11.1843	7.58172	9.72165	10.0695	5.84244	4.58425	3.96945	6.1323	3.57567	15.2754	20.4569	5.63456	4.65234	6.41017	3.05366	5.3738	2.57719	4.8963	3.42933	7.07064	3.83805	3.79025	10.0861	5.08426	7.40737	7.8365	3.58797	2.55043	3.07765	2.27739	1.9296	1.25366	5.12659
9.55786	8.57889	10.3744	9.77121	5.62112	7.21636	6.45052	11.0741	7.55606	9.56307	10.0292	5.75569	4.50599	3.9952	6.20224	3.59567	15.0103	20.5316	5.53972	4.46789	6.61367	3.14198	5.29104	2.40926	5.04942	3.45548	6.94413	3.93874	3.86871	9.96181	4.84197	7.26352	7.90895	3.53685	2.3913	3.03437	2.45542	1.91562	1.43015	5.16435
9.56139	8.12137	10.5617	9.64266	5.48952	7.54554	6.68977	11.1031	7.48449	9.59139	10.0871	5.82982	4.44804	4.04366	6.08465	3.57477	14.9471	20.7486	5.4571	4.37625	7.02113	2.97921	5.26704	2.33328	5.15935	3.54959	6.8862	3.94805	3.8569	9.90765	4.63238	7.24116	7.97313	3.55099	2.34401	2.78966	2.49114	1.9733	1.58289	5.25236
9.6138	7.71605	10.6813	9.44049	5.4109	7.65004	6.729	11.4219	7.3576	9.56227	10.1751	5.86322	4.27259	4.04733	6.10822	3.8311	14.7783	20.7948	5.61619	4.45207	7.48743	2.9824	5.15792	2.246	5.35045	3.66213	6.95813	3.86792	3.89265	9.88545	4.64718	7.30121	8.12872	3.61356	2.41623	2.62678	2.49498	2.08399	1.71143	5.11911
9.48718	7.38232	10.8557	9.38086	5.2343	7.60537	6.9373	11.42	7.43507	9.58148	10.412	5.75377	4.09326	4.0016	6.05203	4.02675	14.717	20.9952	5.74354	4.43083	7.77189	3.00913	4.9428	2.21921	5.49309	3.71745	7.03492	3.80636	3.88906	9.90435	4.82636	7.35401	8.28669	3.73389	2.49158	2.54064	2.29646	2.36357	1.79658	4.81758
9.38976	7.21987	10.8369	9.36772	5.11251	7.28271	7.23443	11.3693	7.25116	9.71815	10.6581	5.68497	3.98082	3.96772	6.1181	4.12679	14.8646	21.2387	5.62009	4.41065	7.84179	3.03716	4.87285	2.14698	5.68603	3.68143	7.06889	3.83875	3.92746	9.91874	4.96404	7.25885	8.32599	3.77897	2.55105	2.38932	2.31482	2.53255	1.87457	4.5256
9.41084	7.39623	11.1471	9.71878	4.88492	7.12783	7.64866	11.1065	7.19702	9.69951	10.6405	5.78328	4.0237	3.98156	6.31268	4.15997	14.8621	21.4032	5.68538	4.53532	7.76916	3.00459	4.78886	2.1547	5.50313	3.60786	7.20512	3.84653	4.05405	9.9941	5.1078	7.17583	8.3522	3.90111	2.68389	2.39805	2.30539	2.63986	1.92045	4.40061
9.36664	7.55023	11.2577	10.0044	4.72601	6.73229	8.13438	10.9388	7.09784	9.60683	10.5806	5.7596	4.13111	4.13905	6.22912	4.1047	14.9229	21.3017	5.62188	4.59897	7.69306	2.91381	4.82596	2.14596	5.52613	3.7401	7.51228	3.84246	3.99135	10.24	5.31543	6.97523	8.21087	3.98115	2.74569	2.32575	2.32712	2.80977	2.01734	4.31467
9.4009	7.85701	11.1681	10.157	4.68854	6.61129	8.45743	10.9131	7.02366	9.52275	10.538	5.89481	4.43316	4.20773	6.06541	4.08522	14.8472	21.2104	5.3344	4.65342	7.44059	2.7915	4.88384	2.12176	5.46275	3.83386	7.70909	3.78479	3.87512	10.3542	5.3692	6.64678	8.01251	4.08061	2.74288	2.38857	2.35752	2.92258	2.08397	4.26973
9.48894	8.22744	11.3019	10.455	4.598	6.62678	8.73363	10.8569	6.97714	9.6192	10.3467	5.98948	4.49275	4.48097	5.94105	4.07169	14.7193	21.1785	5.13797	4.69332	7.63359	2.8083	5.01694	2.11221	5.58689	3.98144	7.89045	3.66184	3.75488	10.4767	5.57875	6.32747	7.81477	4.23343	2.68651	2.43137	2.18246	2.96699	2.17113	4.2921
9.64595	8.46138	11.2179	10.394	4.64076	6.70088	8.64515	10.6746	7.07377	9.62633	10.3688	6.11325	4.34926	4.83463	6.04752	4.13852	14.8124	21.0427	4.97932	4.84225	7.786	2.96284	5.07326	2.20168	5.6898	4.14144	8.02585	3.57705	3.7042	10.309	5.79098	6.22812	7.88153	4.37083	2.52004	2.36505	2.18374	2.97751	2.17825	4.40864
9.66853	8.65348	11.2416	10.6652	4.7483	6.74491	8.67917	10.4461	7.03936	9.73447	10.3312	6.17156	4.38765	5.0569	6.00378	4.21457	14.9988	20.9497	4.79794	4.81338	7.8759	3.15377	5.30347	2.3687	5.74658	4.19429	8.15106	3.54179	3.7497	10.0341	6.06395	6.10226	7.75738	4.41666	2.41422	2.29312	2.26282	2.94003	2.16167	4.41043
9.6553	9.001	11.0229	11.0958	4.79161	6.83227	8.58087	10.6023	7.01095	10.0156	10.3752	6.18864	4.41245	5.07865	5.8358	4.25125	15.2029	20.9465	4.75953	4.7066	8.10127	3.25934	5.37726	2.41212	5.84052	4.55556	8.1748	3.62652	3.82997	10.0861	6.23509	5.9336	7.77943	4.68736	2.28165	2.34499	2.35069	2.79682	2.1009	4.45271
9.71779	9.36833	10.7571	11.4335	5.0885	6.8187	8.53459	11.2118	7.09307	10.1988	10.4433	6.13854	4.55352	4.97847	5.55982	4.21853	15.2669	20.9391	4.88486	4.60703	8.26047	3.41617	5.50911	2.42783	5.81876	4.76165	8.02663	3.70201	3.93164	10.1561	6.37893	5.92535	7.83778	4.71176	2.1173	2.34896	2.33403	2.81053	2.06416	4.46786
9.86425	9.48639	10.4703	11.6028	5.10878	6.90605	8.48807	11.536	7.08011	10.1654	10.6021	5.98419	4.48641	4.91763	5.42989	4.1428	15.1424	21.0498	4.97642	4.62294	8.4246	3.51093	5.67325	2.54132	5.75897	4.81084	8.10176	3.72211	4.04089	10.2632	6.44273	5.98371	7.93824	4.72337	1.96025	2.22969	2.25705	2.8132	2.1507	4.4377
10.2673	9.72144	10.1247	11.4498	5.26642	6.91527	8.56315	11.644	7.14073	10.168	10.846	5.93287	4.44447	4.8871	5.48825	4.0883	15.1363	21.1376	5.13707	4.65842	8.28641	3.62424	5.74068	2.57539	5.61925	4.8509	8.00952	3.72244	3.96839	10.5713	6.47682	6.45104	8.10103	4.85315	2.15626	2.17547	2.20379	2.99787	2.29509	4.52371
10.7325	9.86058	9.88382	11.3101	5.49932	7.11662	8.65341	11.5432	7.165	10.237	11.1031	5.87107	4.48624	4.6578	5.57477	4.14216	15.2671	21.3179	5.10828	4.53507	8.03648	3.75163	5.69767	2.56424	5.49003	5.00073	8.03071	3.71213	4.01545	10.9824	6.38452	6.77098	8.17352	4.90025	2.55759	2.31388	2.18225	3.05971	2.53753	4.56776
10.9554	9.78998	9.79983	10.9159	5.61929	7.00515	8.57987	11.6234	7.28	10.4121	11.3082	5.78817	4.48554	4.53143	5.75264	4.23784	15.4594	21.2602	5.07621	4.39607	7.71877	3.73166	5.67064	2.619	5.37473	5.2061	8.3692	3.88415	3.79593	11.2917	6.44779	6.95843	8.15838	5.06414	2.90255	2.35002	2.11682	3.1516	2.68754	4.60602
11.3326	9.75007	9.6159	10.9732	5.59738	6.86622	8.49993	11.6901	7.25902	10.3261	11.4537	5.71107	4.34219	4.56033	6.01142	4.10787	15.5288	21.254	5.2452	4.16957	7.39823	3.59108	5.75769	2.56786	5.41557	5.37529	8.29333	4.15572	3.77637	11.5204	6.35615	6.92644	8.06964	5.1343	3.14277	2.38397	2.04817	3.20405	2.78721	4.53843
11.3519	9.85762	9.55746	10.5584	5.42085	6.67519	8.0698	11.9837	7.36724	10.2505	11.3593	5.7564	4.123	4.68875	6.14842	3.99822	15.6972	21.1385	5.11885	3.95648	7.32116	3.75076	5.76664	2.67994	5.48198	5.3287	8.16092	4.29484	3.91462	11.391	6.30174	6.90406	8.07178	5.34399	3.06818	2.29263	1.98547	3.41757	2.64556	4.47752
11.0364	9.90581	9.61648	10.3141	5.25402	6.62448	7.72067	11.9537	7.58313	10.3269	11.0972	5.74866	4.05181	4.79132	6.09814	3.88238	15.9354	21.075	5.03194	3.90777	7.70278	3.87519	5.74323	2.55548	5.47564	5.35031	8.32464	4.54005	3.94024	11.5071	6.4053	7.1151	8.22918	5.51128	2.84444	2.1833	2.01553	3.37825	2.60279	4.38634
10.7286	10.0568	9.85393	10.1599	5.12033	6.50173	7.58195	11.9135	7.63762	10.448	10.976	5.70495	4.14483	4.99347	5.99799	3.75449	15.948	21.1691	4.89432	4.06974	7.76064	3.89797	5.91658	2.61507	5.6468	5.53858	8.46962	4.60033	3.90029	11.4753	6.66306	7.28777	8.22903	5.57716	2.70562	1.98482	2.11234	3.37939	2.52561	4.2544
10.5985	9.98913	10.1031	10.0761	5.1109	6.44691	7.79667	11.8232	7.82653	10.2214	10.9741	5.46776	4.34753	5.032	5.89951	3.89656	16.0123	21.1646	4.94832	4.3738	7.5703	3.86333	6.11861	2.78894	5.76211	5.58746	8.52263	4.58016	3.75479	11.4488	7.00004	7.65065	8.11826	5.66857	2.73026	1.91191	2.20497	3.41827	2.49455	4.12117
10.3976	9.88178	10.29	9.95922	4.85789	6.32514	7.95174	11.7905	8.11876	10.095	10.9778	5.2788	4.44812	5.04726	5.84798	4.04486	16.1576	21.3129	4.91037	4.50996	7.32622	3.79508	6.21575	2.93277	5.93734	5.55495	8.53188	4.69565	3.69538	11.5175	7.16734	7.89496	8.14141	5.69118	2.80994	2.00991	2.25178	3.48158	2.6193	4.35497
10.3835	9.7991	10.0955	9.9494	4.6855	6.35437	8.12226	12.0646	8.32403	10.1377	10.9717	5.17829	4.40305	5.02573	5.81663	4.12793	16.2546	21.3914	4.83983	4.60251	7.23979	3.8816	6.50703	2.83057	5.85999	5.55205	8.63297	4.64626	3.65479	11.5302	7.36901	7.74961	8.07298	5.76614	2.79582	2.19993	2.32594	3.44584	2.68667	4.4754
10.3454	9.52647	9.92392	10.0214	4.48819	6.46366	8.44309	12.3135	8.39345	10.4195	11.0408	5.36553	4.1684	4.99779	5.89631	4.13101	16.1018	21.2392	4.70472	4.62601	7.38164	4.00661	6.87106	2.81733	5.6937	5.4811	8.59411	4.42389	3.8238	11.6222	7.3682	7.53894	8.13433	5.6538	2.75656	2.37662	2.37533	3.45756	2.78601	4.41233
10.3496	9.43143	9.96789	9.9016	4.41107	6.62599	8.8237	12.5816	8.32443	10.6306	11.3081	5.55269	3.93098	5.20965	6.00308	4.07028	16.0391	21.062	4.46989	4.72999	7.68492	4.11238	7.02023	2.88512	5.71833	5.70385	8.62642	4.34722	4.02291	11.7143	7.28562	7.43516	8.29927	5.66711	2.61781	2.50293	2.38553	3.44879	2.86234	4.38706
10.4595	9.39742	10.2161	9.8342	4.3844	6.79149	9.33534	12.9113	8.21475	10.7557	11.3441	5.69315	3.7005	5.34288	6.18931	4.08747	16.0245	20.9324	4.35729	4.61466	7.80165	3.98762	7.09279	3.09449	5.81487	5.87804	8.86424	4.22576	4.2071	11.9629	7.26471	7.54704	8.44339	5.75791	2.31752	2.42236	2.42893	3.40029	2.83794	4.39081
10.5932	9.73384	9.7691	9.88225	4.53089	6.65502	10.0097	12.9924	7.84795	10.7657	11.2565	5.54643	3.55933	5.22168	6.09922	4.10034	15.898	20.983	4.33751	4.44953	7.88194	3.97954	7.25622	3.18121	5.96089	5.88767	8.94286	4.05896	4.2728	12.1241	7.35492	7.74565	8.58305	5.83434	2.11737	2.38932	2.23095	3.28531	2.87206	4.28282
10.5856	9.93089	9.31628	10.0411	4.48049	6.59118	10.323	13.1128	7.61859	10.8975	11.1694	5.6459	3.60417	5.17824	5.74834	4.03943	15.9659	20.888	4.27705	4.54759	7.87782	4.03589	7.3755	3.24032	5.94351	6.09456	8.97999	4.00955	4.41963	11.9859	7.42909	7.98761	8.58094	5.93436	2.09609	2.44181	2.14011	3.19409	2.79421	4.17463
10.6981	10.2174	8.89045	10.2487	4.44131	6.66131	10.4053	13.1178	7.43876	10.9464	11.0246	5.67575	3.67633	5.04233	5.64042	4.05495	15.9357	21.0177	4.21568	4.79784	7.84128	3.96177	7.64241	3.32177	6.01035	6.25705	8.85035	3.91025	4.58132	11.8372	7.25778	8.13287	8.79592	5.9636	2.14173	2.45781	1.98413	3.2003	2.68838	4.09119
10.6262	10.6271	8.21531	10.2281	4.59309	6.80576	10.5982	12.8195	7.4576	10.838	10.8719	5.7019	3.64503	4.86406	5.3975	4.10915	15.9388	21.1877	4.33901	4.9159	8.08012	3.92386	7.67437	3.5088	5.75211	6.32472	8.63468	3.71289	4.68617	11.8225	6.94919	8.24255	8.71018	6.27111	2.20119	2.45365	1.98706	3.24885	2.58893	4.22376
10.7479	11.3699	7.63802	10.2933	4.56959	6.83946	10.5544	12.731	7.46186	10.6702	10.7791	5.72635	3.5628	4.754	5.39003	4.18601	15.9343	21.1947	4.47371	5.03904	8.1703	3.7671	7.61545	3.69461	5.75349	6.53962	8.40431	3.76389	4.75054	11.7098	6.93715	8.2297	8.66194	6.62297	2.36593	2.50692	1.97714	3.22324	2.39266	4.31829
10.8232	11.8393	7.3816	10.4621	4.6845	6.95494	10.5342	12.6053	7.39226	10.4507	10.729	5.59167	3.58088	4.68864	5.4076	4.28532	15.8677	21.2144	4.42284	5.11509	8.26772	3.62946	7.54811	3.92262	5.68232	6.67415	8.40055	3.83013	4.93888	11.6305	7.0304	8.41044	8.49292	6.65394	2.43607	2.59153	1.93523	3.14916	2.30859	4.55267
10.8269	11.9859	7.25187	10.8518	4.97724	7.28263	10.6703	12.3036	7.53869	10.2495	10.8107	5.4264	3.87461	4.87944	5.61574	4.45229	15.918	21.3114	4.38892	5.15344	8.2237	3.46667	7.3481	4.04945	5.76369	6.58047	8.68625	3.84477	4.92374	11.6686	7.10571	8.50367	8.51861	6.54543	2.4392	2.63392	1.96564	3.13949	2.33952	4.73434
10.5711	12.0082	6.96769	11.2194	5.18527	7.35457	10.609	12.1003	7.65455	10.1817	11.0227	5.29188	4.01081	5.08377	5.48049	4.50433	16.0316	21.2319	4.43009	5.2573	8.18483	3.44002	7.35356	4.13626	5.76794	6.28872	8.98479	3.76004	4.93892	11.852	7.17062	8.53924	8.56345	6.31402	2.3087	2.63016	1.9576	3.11011	2.39159	4.84609
10.463	12.1107	6.60048	11.4997	5.46491	7.14927	10.4987	12.0943	7.82808	10.0333	11.3859	5.44754	4.10104	5.34594	5.52898	4.61826	16.2329	20.9957	4.3575	5.38729	8.06736	3.54565	7.21451	4.28957	5.75795	6.00619	9.40034	3.74523	4.98952	11.7914	7.00441	8.32027	8.50813	6.17334	2.20426	2.60106	2.06801	3.19012	2.29224	4.94148
10.4138	12.0929	6.28103	11.585	5.6312	6.80774	10.3688	11.9817	8.01478	10.0763	11.5147	5.58146	4.22164	5.45941	5.68787	4.61894	16.3851	20.7461	4.41815	5.47685	8.01813	3.75222	7.28543	4.4148	5.54045	5.834	9.5975	3.72655	5.19269	11.6921	6.89216	8.33329	8.62843	6.04123	2.08414	2.55946	1.97203	3.09627	2.28787	4.91114
10.4022	12.0166	6.08364	11.6563	5.46762	6.53977	10.3353	11.7176	8.26656	10.2619	11.422	5.71095	4.24589	5.43012	5.65078	4.83303	16.3787	20.6664	4.50907	5.56789	8.22937	3.87928	7.67376	4.60249	5.29931	5.68214	9.40516	3.7847	5.3239	11.8874	7.10539	8.11561	8.8558	5.85653	2.05944	2.53001	1.97045	3.11278	2.33034	4.94079
10.5434	11.8277	5.89573	11.6244	5.19029	6.36893	10.408	11.8054	8.60266	10.3249	11.3101	5.62291	4.25333	5.36485	5.69871	4.89416	16.3241	20.6167	4.58346	5.74564	8.62251	3.87255	7.72278	4.67967	5.0734	5.59536	9.39791	3.98248	5.29948	11.8908	7.12891	8.04573	9.0451	5.49298	2.17993	2.48653	1.80588	3.15177	2.49604	4.97187
10.4147	11.5259	5.48932	11.6525	4.98182	6.16786	10.6521	11.6184	8.69971	10.2416	11.3124	5.73759	4.19857	5.31462	5.79887	5.00417	16.4118	20.8304	4.75169	5.82035	8.96965	3.814	7.82369	4.72997	4.77352	5.42593	9.61417	3.92274	5.23813	11.8058	7.28994	7.99953	9.23898	5.38797	2.34075	2.49568	1.59347	3.20198	2.72833	5.00583
10.3557	11.4491	5.36059	11.5015	4.94388	5.99362	10.8531	11.6874	8.80633	10.1945	11.3471	5.86249	4.14489	5.25321	5.80408	5.10236	16.545	20.8158	4.91007	6.01689	9.14074	3.79513	7.83331	4.7474	4.73349	5.43332	9.60402	3.81291	5.07805	11.7722	7.27945	8.29496	9.389	5.44039	2.50596	2.54248	1.57871	3.41298	3.02949	5.04584
10.6535	11.3055	5.38263	10.8607	4.91241	5.98213	10.9925	11.7336	9.26617	10.2655	11.4037	6.01428	4.0143	5.19788	5.83719	5.11823	16.841	20.7666	4.84342	5.79542	9.2198	3.87038	7.7307	4.7006	4.72988	5.53534	9.49832	3.6307	5.00314	11.6246	7.15094	8.51345	9.39628	5.26902	2.73347	2.47079	1.5402	3.56977	3.28684	4.95996
10.6019	11.1172	5.52728	10.6933	4.7858	6.31124	11.2744	11.8445	9.24044	10.4083	11.6712	6.05288	3.95999	5.06971	5.73965	5.23052	16.9847	20.6829	4.99391	5.69819	9.29399	3.98198	7.73324	4.67074	5.17046	5.63629	9.50063	3.61622	4.99099	11.5283	6.99256	8.48631	9.41824	5.12436	2.95767	2.33819	1.68924	3.85619	3.36209	4.93165
10.8307	10.9101	5.80298	10.6919	4.78911	6.61322	11.6236	11.998	9.36249	10.5014	11.8995	5.96504	4.06475	4.92215	5.47499	5.40861	17.1208	20.7517	5.08213	5.43358	9.06375	4.08158	7.84501	4.74964	5.32897	5.79162	9.37568	3.57816	4.85216	11.4223	6.79328	8.43733	9.39188	4.99846	3.09303	2.30439	1.83201	3.91286	3.21515	4.88391
10.9698	10.9573	6.04382	10.762	4.92775	6.92534	11.7927	12.1672	9.18438	10.6302	12.016	6.10189	4.06552	4.84085	5.53934	5.29105		20.7513	5.15252	5.58459	9.27071	4.13635	8.16058	4.73871	5.44754	5.80356	9.46734	3.59843	4.68009	11.1773	6.48126	8.34452	9.49866	4.94328	3.10704	2.27468	1.88748	3.92072	3.02383	4.8122
10.8872	11.012	6.42587	10.5931	5.26272	7.02249	11.7595	12.4806	8.86413	10.7604	11.633	6.27439	4.12073	4.79705	5.69632	5.19717		20.7901	5.25187	5.52695	9.74947	4.08365	8.27559	4.75222	5.61442	5.66191	9.49384	3.69226	4.63981	10.8431	6.40263	8.50828	9.55089	5.08458	3.23342	2.32643	1.89925	3.98669	2.85208	4.72369
10.7548	11.1433	7.03078	10.3424	5.40459	7.17384	11.6745	12.7812	8.76875	10.8952	11.5457	6.46167	4.20584	4.64028	5.85997	4.89888		20.8671	5.27028	5.826	10.0626	4.06298	8.3654	4.53623	5.56625	5.66512	9.62429	3.7578	4.6662	10.7643	6.60217	8.7965	9.44437	5.09543	3.38864	2.17713	2.03165	3.89571	2.69025	4.53
10.6506	11.2356	7.7499	9.97176	5.33748	7.1236	11.9296	12.7186	9.02025	11.0731	11.5621	6.37819	4.40976			4.78028		20.8427	5.37012	5.83269	10.182	4.0634	8.58028	4.51	5.42682	5.77621	9.6482	3.77534	4.51361	10.6263	6.62712	8.78723	9.561	5.12354	3.6662	2.00006	1.95603		2.54346	4.33085
10.7909	11.07	8.46404	9.67671	5.39159	7.12587	12.2112	12.8778	9.19366	11.2884	11.4748	6.34912	4.41483			4.62382		20.7633	5.52688	5.90075	10.3104	3.95902	8.54061	4.50256	5.29049	5.82586	9.61877	3.78309	4.42326	10.8917	6.81548	8.79381	9.70031	5.16508	3.81061	1.85028	2.00534			4.29554
10.6902	11.0293		9.38243	5.27459	7.11269	12.3996	13.1804	9.66384	11.2651	11.3969					4.36073		20.7173	5.5726	6.07456	10.3344	3.99648	8.36488	4.43509	5.5222	5.88062	9.61492	3.87954	4.37375	11.1522	7.03632	8.73335	9.81614	5.06389	3.99128		2.10332			4.41908
10.3705	10.8497		9.01205	5.18291	7.1397	12.1745		9.92177	11.2727	11.263					4.28205		20.7792			10.0662	4.13843	8.37855	4.31483	5.6911	5.78239	9.57992	3.87772	4.38451	11.4788	7.1609	9.11922	9.84076	5.02732	4.16042		2.03913			4.63911
	10.284		8.88151	5.03976	7.05279	11.8944		10.1269		11.1545					4.18945		20.8275			10.0527	4.36954	8.43867	4.19654	6.09076	5.81615	9.75069	3.87721	4.38684	11.7642	7.23778	9.36104	9.83143	4.87226	4.15395		2.12283			4.8376
	9.97385		8.9601	4.96642	7.02834	11.3607		10.4248		10.9437					4.15047		20.9288			9.91914	4.51669	8.6778	4.32395	6.53074	5.77505	9.86322	3.99872	4.60637	11.97	7.15066	9.75801	9.94349	4.67807	4.24849		2.3386			4.9442
	9.80808			5.06271	7.26846	11.3656		10.6444		10.7883										9.68198	4.56502	8.93895	4.32818	6.84303	5.79194	9.95453	4.1383	4.90731	12.3498	7.29565	9.90099	9.86796	4.56146	4.30513		2.48912			5.15315
	9.57176			5.21101	7.45278	11.3259		11.2145		10.9289										9.49348	4.65222		4.21683	6.8706	5.58322	10.0037	4.38212	5.23299	12.3961		9.75218	9.79612	4.6174	4.07406					5.23114
	9.63532			5.29479	7.59336			11.297		11.0204										9.44919	4.94454		4.13679	7.03453	5.55602	10.1341	4.54042	5.3825			9.73435	9.8588	4.70846						5.36967
	9.91341			5.2081	7.54918					11.069										9.55205	5.23559		4.07809	7.03016	5.6295	10.2651	4.70078	5.46652				10.0784							5.41013
	10.3338			5.06519	7.47712					11.144										9.4825	5.55118		4.07277	7.18143	5.70643	10.2991	4.93615	5.62972				9.98936							5.47554
				5.09531						11.0234													4.09096	7.12923	6.06789	10.3994	5.29727	5.8802											5.67561
				5.1816																			3.97747	7.31538	6.28165	10.7817	5.62313	5.86228											5.7386
																							4.00332	7.27881	6.63836		5.72089	5.82608											5.83481
																							4.02868	7.29679	6.6779		5.52522	5.82637											5.90398
																							4.16079	7.39325	6.80736		5.58236												5.92973
																							4.26313	7.54201	6.85532		5.64578
																							4.32613	7.56364			5.76906
6.04397	5.62379	5.99138	5.61354	4.32255	4.32459	4.44234	7.65357	5.06165	7.08322	8.1112	4.1165	2.41355	3.2994	4.03347	2.89553	11.1147	17.2624	3.84268	2.86179	5.53735	2.60206	4.57765	2.24144	4.1004	3.06155	4.88017	2.72354	2.60461	6.82334	3.85404	5.26666	4.85255	2.76228	1.59966	1.52872	1.9062	1.67748	1.08447	3.50966
